# Supplementary material for: 2,4-Dichloro­benzaldehyde
Source: Acta Crystallogr Sect E Struct Rep Online. 2009 Dec 24;66(Pt 1):o243. doi: 10.1107/S160053680905435X (PMC2980260; doi:10.1107/S160053680905435X)
Supplement: Supplementary file 1 [file e-66-0o243-sup1.cif]

##############################################################################
###                                                                        ###
###        Electronic paper (Acta Crystallographica Section E)             ###
###                                                                        ###
##############################################################################
#                                                                            #
# This CIF contains the data in a paper accepted for publication in Acta     #
# Crystallographica Section E. It conforms to the requirements of Notes      #
# for Authors for Section E, and has been peer reviewed under the auspices   #
# of the IUCr Commission on Journals.                                        #
#                                                                            #
# Full details of the Crystallographic Information File format               #
# are given in the paper "The Crystallographic Information File (CIF):       #
# a New Standard Archive File for Crystallography" by S. R. Hall, F. H.      #
# Allen and I. D. Brown [Acta Cryst. (1991), A47, 655-685].                  #
#                                                                            #
# The current version of the core CIF dictionary is obtainable from          #
# ftp://ftp.iucr.org/pub/cif_core.dic. The current version number is 2.4.    #
#                                                                            #
# Software is freely available for graphical display of the structure(s) in  #
# this CIF.  For information consult the CIF home page http://www.iucr.org/  #
# cif/home.html                                                              #
#                                                                            #
# This file may be used for bona fide research purposes within the           #
# scientific community so long as proper attribution is given to the journal # 
# article from which it was obtained.                                        #
#                                                                            #
##############################################################################
                                             
data_I
_audit_creation_method
                      'HKL2000-CIF automatic completion and interactive editing'
_audit_conform_dict_name     cif_core.dic
_audit_conform_dict_version     2.3
_audit_block_code     sm
_chemical_name_systematic
;
2,4-Dichlorobenzaldehyde
;
_chemical_name_common     '2,4-dichlorobenzaldehyde'
_chemical_formula_moiety     'C7 H4 Cl2 O'
_chemical_formula_sum     'C7 H4 Cl2 O'
_chemical_formula_iupac     'C7 H4 Cl2 O'
_chemical_formula_weight     175.014
_chemical_melting_point     ?
_symmetry_cell_setting     monoclinic
_symmetry_space_group_name_H-M     'P 21/n'
_symmetry_space_group_name_Hall     '-P 2yn'
loop_
    _symmetry_equiv_pos_as_xyz
    'x, y, z'
    '-x+1/2, y+1/2, -z+1/2'
    '-x, -y, -z'
    'x-1/2, -y-1/2, z-1/2'
_cell_length_a     13.1000(10)
_cell_length_b     3.7720(10)
_cell_length_c     15.3320(10)
_cell_angle_alpha     90.000
_cell_angle_beta     113.797(2)
_cell_angle_gamma     90.000
_cell_volume     693.2(3)
_cell_formula_units_Z     4
_cell_measurement_reflns_used     31891
_cell_measurement_theta_min     1.0
_cell_measurement_theta_max     37.8
_cell_measurement_temperature     100.0
_exptl_crystal_description     block
_exptl_crystal_colour     colorless
_exptl_crystal_size_max     0.40
_exptl_crystal_size_mid     0.10
_exptl_crystal_size_min     0.10
_exptl_crystal_size_rad     ?
_exptl_crystal_density_diffrn     1.677
_exptl_crystal_density_meas     ?
_exptl_crystal_density_method     'not measured'
_exptl_crystal_F_000     352
_exptl_absorpt_coefficient_mu     0.849
_exptl_absorpt_correction_type     multi-scan
_exptl_absorpt_process_details     '(Otwinowski <i>et al.</i>,  2003)'
_exptl_absorpt_correction_T_min     0.90
_exptl_absorpt_correction_T_max     0.92
_exptl_special_details
;
;
_diffrn_ambient_temperature     100.0
_diffrn_radiation_type     'Mo K\a'
_diffrn_radiation_wavelength     0.71074
_diffrn_radiation_source     'fine-focus sealed tube'
_diffrn_radiation_monochromator     graphite
_diffrn_measurement_device_type     'Rigaku R-AXIS RAPID'
_diffrn_measurement_device     'four-circle diffractometer'
_diffrn_measurement_method     '\w scans'
_diffrn_detector_area_resol_mean     10
_diffrn_reflns_number     6924
_diffrn_reflns_av_R_equivalents     0.063
_diffrn_reflns_av_sigmaI/netI     0.0350
_diffrn_reflns_theta_min     1.0180
_diffrn_reflns_theta_max     37.783
_diffrn_reflns_theta_full     37.86
_diffrn_measured_fraction_theta_max     0.995
_diffrn_measured_fraction_theta_full     0.995
_diffrn_reflns_limit_h_min     -22
_diffrn_reflns_limit_h_max     22
_diffrn_reflns_limit_k_min     -6
_diffrn_reflns_limit_k_max     6
_diffrn_reflns_limit_l_min     -26
_diffrn_reflns_limit_l_max     24
_diffrn_reflns_reduction_process
;
 data merged using denzo and scalepack by evaluating a new profile for each
 reflection based on spots lying within a pre-specified radius
;
_diffrn_standards_number     0
_diffrn_standards_interval_count     ?
_diffrn_standards_interval_time     ?
_diffrn_standards_decay_%     0
_refine_special_details
;
Refinement of <i>F</i>^2^ against ALL reflections. The weighted <i>R</i>-factor
<i>wR</i> and goodness of fit <i>S</i> are based on <i>F</i>^2^, conventional
<i>R</i>-factors <i>R</i> are based on <i>F</i>, with <i>F</i> set to zero for
negative <i>F</i>^2^. The threshold expression of <i>F</i>^2^ >
\s(<i>F</i>^2^) is used only for calculating <i>R</i>-factors(gt) <i>etc</i>.
and is not relevant to the choice of reflections for refinement.
<i>R</i>-factors based on <i>F</i>^2^ are statistically about twice as large
as those based on <i>F</i>, and <i>R</i>- factors based on ALL data will be
even larger.
;
_reflns_number_total     3737
_reflns_number_gt     3221
_reflns_number_observed     31891
_reflns_threshold_expression     I>2sigma(I)
_reflns_observed_criterion     I>-3sigma(I)
_refine_ls_structure_factor_coef     Fsqd
_refine_ls_matrix_type     full
_refine_ls_R_factor_all     0.0405
_refine_ls_R_factor_gt     0.0363
_refine_ls_wR_factor_gt     0.1117
_refine_ls_wR_factor_ref     0.1144
_refine_ls_goodness_of_fit_ref     1.100
_refine_ls_restrained_S_all     1.100
_refine_ls_number_reflns     3737
_refine_ls_number_parameters     107
_refine_ls_number_restraints     0
_refine_ls_hydrogen_treatment     refall
_refine_ls_weighting_scheme     calc
_refine_ls_weighting_details
         'calc w=1/[\s^2^(Fo^2^)+(0.0708P)^2^+0.0197P] where P=(Fo^2^+2Fc^2^)/3'
_atom_sites_solution_hydrogens     difmap
_atom_sites_solution_primary     direct
_atom_sites_solution_secondary     difmap
_refine_ls_shift/su_max     0.001
_refine_ls_shift/su_mean     0.000
_refine_diff_density_max     0.666
_refine_diff_density_min     -0.409
_refine_ls_extinction_method     none
_refine_ls_extinction_coef     ?
loop_
    _atom_type_symbol
    _atom_type_scat_dispersion_real
    _atom_type_scat_dispersion_imag
    _atom_type_scat_source
    C 0.0016 0.0033 'Int. Tables Vol C Tables 4.2.6.8 and 6.1.1.4'
    H 0 0 'Int. Tables Vol C Tables 4.2.6.8 and 6.1.1.4'
    O 0.0060 0.0106 'Int. Tables Vol C Tables 4.2.6.8 and 6.1.1.4'
    Cl 0.1585 0.1484 'Int. Tables Vol C Tables 4.2.6.8 and 6.1.1.4'
_computing_data_collection     'HKL-2000 (Otwinowski & Minor, 1997)'
_computing_cell_refinement     'HKL-2000 (Otwinowski & Minor, 1997)'
_computing_data_reduction     'HKL-2000 (Otwinowski & Minor, 1997)'
_computing_structure_solution
;
SHELXS97 (Sheldrick, 2008) and
HKL-3000SM (Minor <i>et al.</i>, 2006)
;
_computing_structure_refinement
;
SHELXL97 (Sheldrick, 2008) and
HKL-3000SM (Minor <i>et al.</i>, 2006)
;
_computing_molecular_graphics
;
HKL-3000SM (Minor <i>et al.</i>, 2006),
ORTEPIII (Burnett & Johnson, 1996),
ORTEP-3 (Farrugia, 1997),
Mercury (Macrae <i>et al.</i>, 2006) and
POV-RAY (The POV-RAY Team, 2004)
;
_computing_publication_material     'HKL-3000SM'
loop_
    _atom_site_type_symbol
    _atom_site_label
    _atom_site_fract_x
    _atom_site_fract_y
    _atom_site_fract_z
    _atom_site_U_iso_or_equiv
    _atom_site_adp_type
    _atom_site_calc_flag
    _atom_site_refinement_flags
    _atom_site_occupancy
    _atom_site_disorder_assembly
    _atom_site_disorder_group
    Cl Cl2 0.138241(15) 0.17792(6) 0.579292(15) 0.02422(7) Uani d . 1 . .
    Cl Cl1 0.558151(16) 0.15135(6) 0.840216(14) 0.02526(7) Uani d . 1 . .
    C C1 0.49878(6) -0.1166(2) 0.66074(6) 0.01968(13) Uani d . 1 . .
    C C3 0.35318(6) 0.1385(2) 0.70157(6) 0.02006(14) Uani d . 1 . .
    C C2 0.46410(6) 0.0484(2) 0.72565(5) 0.01980(13) Uani d . 1 . .
    C C6 0.41880(6) -0.1866(2) 0.56890(6) 0.02060(14) Uani d . 1 . .
    C C5 0.30765(6) -0.0964(2) 0.54240(6) 0.02080(13) Uani d . 1 . .
    C C4 0.27652(6) 0.0634(2) 0.60987(5) 0.01992(13) Uani d . 1 . .
    O O1 0.64561(5) -0.4059(2) 0.63526(5) 0.02975(14) Uani d . 1 . .
    C C7 0.61622(6) -0.2245(2) 0.68671(6) 0.02340(14) Uani d . 1 . .
    H H3 0.3319(13) 0.260(4) 0.7450(12) 0.038(3) Uiso d . 1 . .
    H H5 0.2576(13) -0.150(4) 0.4813(13) 0.042(4) Uiso d . 1 . .
    H H6 0.4423(13) -0.293(5) 0.5239(12) 0.046(4) Uiso d . 1 . .
    H H7 0.6686(14) -0.131(4) 0.7449(13) 0.041(4) Uiso d . 1 . .
loop_
    _atom_site_aniso_label
    _atom_site_aniso_U_11
    _atom_site_aniso_U_22
    _atom_site_aniso_U_33
    _atom_site_aniso_U_12
    _atom_site_aniso_U_13
    _atom_site_aniso_U_23
    Cl2 0.01697(10) 0.02944(12) 0.02558(11) 0.00285(6) 0.00789(8) 0.00236(6)
    Cl1 0.02130(11) 0.02926(12) 0.02104(11) -0.00059(6) 0.00422(8) -0.00518(6)
    C1 0.0165(3) 0.0207(3) 0.0213(3) -0.0005(2) 0.0071(2) -0.0007(2)
    C3 0.0190(3) 0.0209(3) 0.0206(3) 0.0003(2) 0.0083(3) -0.0003(2)
    C2 0.0182(3) 0.0203(3) 0.0195(3) -0.0014(2) 0.0062(2) -0.0017(2)
    C6 0.0189(3) 0.0226(3) 0.0206(3) -0.0002(2) 0.0082(2) -0.0008(2)
    C5 0.0185(3) 0.0229(3) 0.0195(3) -0.0007(2) 0.0061(2) -0.0008(2)
    C4 0.0168(3) 0.0209(3) 0.0215(3) 0.0001(2) 0.0071(2) 0.0016(2)
    O1 0.0214(3) 0.0378(3) 0.0304(3) 0.0045(2) 0.0108(2) -0.0046(3)
    C7 0.0178(3) 0.0266(3) 0.0251(3) -0.0001(3) 0.0080(3) -0.0013(3)
_geom_special_details
;
All e.s.d.'s (except the e.s.d. in the dihedral angle between two l.s. planes)
are estimated using the full covariance matrix. The cell e.s.d.'s are taken
into account individually in the estimation of e.s.d.'s in distances, angles
and torsion angles; correlations between e.s.d.'s in cell parameters are only
used when they are defined by crystal symmetry. An approximate (isotropic)
treatment of cell e.s.d.'s is used for estimating e.s.d.'s involving l.s.
planes.
;
loop_
    _geom_bond_atom_site_label_1
    _geom_bond_atom_site_label_2
    _geom_bond_site_symmetry_1
    _geom_bond_site_symmetry_2
    _geom_bond_distance
    _geom_bond_publ_flag
    Cl2 C4 ? . 1.7327(7) ?
    Cl1 C2 ? . 1.7343(8) ?
    C1 C2 ? . 1.3961(11) ?
    C1 C6 ? . 1.3999(11) ?
    C1 C7 ? . 1.4820(11) ?
    C3 C4 ? . 1.3877(11) ?
    C3 C2 ? . 1.3893(11) ?
    C3 H3 ? . 0.939(17) ?
    C6 C5 ? . 1.3869(11) ?
    C6 H6 ? . 0.950(19) ?
    C5 C4 ? . 1.3930(11) ?
    C5 H5 ? . 0.923(18) ?
    O1 C7 ? . 1.2180(11) ?
    C7 H7 ? . 0.946(17) ?
loop_
    _geom_angle_atom_site_label_1
    _geom_angle_atom_site_label_2
    _geom_angle_atom_site_label_3
    _geom_angle_site_symmetry_1
    _geom_angle_site_symmetry_2
    _geom_angle_site_symmetry_3
    _geom_angle
    _geom_angle_publ_flag
    C2 C1 C6 . ? . 118.32(7) ?
    C2 C1 C7 . ? . 122.14(7) ?
    C6 C1 C7 . ? . 119.53(7) ?
    C4 C3 C2 . ? . 118.11(7) ?
    C4 C3 H3 . ? . 121.2(10) ?
    C2 C3 H3 . ? . 120.6(10) ?
    C3 C2 C1 . ? . 121.73(7) ?
    C3 C2 Cl1 . ? . 116.99(6) ?
    C1 C2 Cl1 . ? . 121.28(6) ?
    C5 C6 C1 . ? . 121.30(7) ?
    C5 C6 H6 . ? . 120.0(9) ?
    C1 C6 H6 . ? . 118.6(9) ?
    C6 C5 C4 . ? . 118.43(7) ?
    C6 C5 H5 . ? . 118.4(10) ?
    C4 C5 H5 . ? . 123.2(10) ?
    C3 C4 C5 . ? . 122.11(7) ?
    C3 C4 Cl2 . ? . 118.26(6) ?
    C5 C4 Cl2 . ? . 119.62(6) ?
    O1 C7 C1 . ? . 123.05(8) ?
    O1 C7 H7 . ? . 121.4(10) ?
    C1 C7 H7 . ? . 115.5(10) ?
loop_
    _geom_torsion_atom_site_label_1
    _geom_torsion_atom_site_label_2
    _geom_torsion_atom_site_label_3
    _geom_torsion_atom_site_label_4
    _geom_torsion_site_symmetry_1
    _geom_torsion_site_symmetry_2
    _geom_torsion_site_symmetry_3
    _geom_torsion_site_symmetry_4
    _geom_torsion
    _geom_torsion_publ_flag
    C4 C3 C2 C1 . . . . -0.72(12) ?
    C4 C3 C2 Cl1 . . . . 179.11(6) ?
    C6 C1 C2 C3 . . . . 0.90(12) ?
    C7 C1 C2 C3 . . . . -177.92(8) ?
    C6 C1 C2 Cl1 . . . . -178.92(6) ?
    C7 C1 C2 Cl1 . . . . 2.26(11) ?
    C2 C1 C6 C5 . . . . -0.18(12) ?
    C7 C1 C6 C5 . . . . 178.67(7) ?
    C1 C6 C5 C4 . . . . -0.68(12) ?
    C2 C3 C4 C5 . . . . -0.19(12) ?
    C2 C3 C4 Cl2 . . . . -179.59(6) ?
    C6 C5 C4 C3 . . . . 0.88(12) ?
    C6 C5 C4 Cl2 . . . . -179.73(6) ?
    C2 C1 C7 O1 . . . . 170.86(9) ?
    C6 C1 C7 O1 . . . . -7.94(13) ?
loop_
    _geom_hbond_atom_site_label_D
    _geom_hbond_atom_site_label_H
    _geom_hbond_atom_site_label_A
    _geom_hbond_site_symmetry_A
    _geom_hbond_distance_DH
    _geom_hbond_distance_HA
    _geom_hbond_distance_DA
    _geom_hbond_angle_DHA
    C7 H7 O1 2_656 0.946(17) 2.533(17) 3.4289(11) 158.0(14)
    C6 H6 O1 3_646 0.950(19) 2.512(17) 3.2774(11) 137.8(12)
data_global
_journal_date_recd_electronic     2009-12-04
_journal_date_accepted     2009-12-16
_journal_name_full     'Acta Crystallographica, Section E'
_journal_year     2010
_journal_volume     66
_journal_issue      1
_journal_page_first     o243
_journal_page_last     o243
_journal_paper_category     QO
_journal_coeditor_code     GK2246
_publ_contact_author_name     'Wladek Minor'
_publ_contact_author_address
;
 University of Virginia
 Department of Molecular Physiology & Biological Physics
 1340 Jefferson Park Avenue
 Charlottesville, VA 22908
 USA
;
_publ_contact_author_email     wladek@iwonka.med.virginia.edu
_publ_contact_author_fax     +1-434-9821616
_publ_contact_author_phone     +1-434-2436865
_publ_section_title
;
2,4-Dichlorobenzaldehyde
;
loop_
    _publ_author_name
    _publ_author_address
    'Ricardo Cabello'
;
 University of Virginia
 Department of Molecular Physiology & Biological Physics
 1340 Jefferson Park Avenue
 Charlottesville, VA 22908
 USA
;
    'Maksymilian Chruszcz'
;
 University of Virginia
 Department of Molecular Physiology & Biological Physics
 1340 Jefferson Park Avenue
 Charlottesville, VA 22908
 USA
;
    'Wladek Minor'
;
 University of Virginia
 Department of Molecular Physiology & Biological Physics
 1340 Jefferson Park Avenue
 Charlottesville, VA 22908
 USA
;
