# Supplementary material for: 2,4-Dichloro­benzaldehyde
Source: Acta Crystallogr Sect E Struct Rep Online. 2009 Dec 24;66(Pt 1):o243. doi: 10.1107/S160053680905435X (PMC2980260; doi:10.1107/S160053680905435X)
Supplement: Supplementary file 2 [file e-66-0o243-Isup2.hkl]

# 
# h,k,l, Fc-squared, Fo-squared, sigma(Fo-squared) and status flag 
# 
data_I
_shelx_title ' P21/n' 
_shelx_refln_list_code          4 
_shelx_F_calc_maximum      125.61 
_exptl_crystal_F_000       352.00 
_reflns_d_resolution_high  0.5790 
 
loop_ 
 _symmetry_equiv_pos_as_xyz 
 'x, y, z' 
 '-x+1/2, y+1/2, -z+1/2' 
 '-x, -y, -z' 
 'x-1/2, -y-1/2, z-1/2' 
 
_cell_length_a    13.1000 
_cell_length_b     3.7720 
_cell_length_c    15.3320 
_cell_angle_alpha  90.000 
_cell_angle_beta  113.797 
_cell_angle_gamma  90.000 
 
_shelx_F_squared_multiplier     1.000 
 
loop_ 
 _refln_index_h 
 _refln_index_k 
 _refln_index_l 
 _refln_F_squared_calc 
 _refln_F_squared_meas 
 _refln_F_squared_sigma 
 _refln_observed_status 
   2   0   0     1317.36     1388.55     16.35 o 
   4   0   0     3450.42     3694.10     46.31 o 
   6   0   0      266.40      297.51      4.23 o 
   8   0   0       47.43       40.99      0.91 o 
  10   0   0     1752.26     1651.10     22.02 o 
  12   0   0      376.50      366.47      5.21 o 
  14   0   0      965.50      942.28     13.92 o 
  16   0   0      146.20      144.65      2.93 o 
  18   0   0       18.96       18.63      1.58 o 
  20   0   0       35.31       33.52      2.98 o 
   1   1   0     2801.18     2806.77    248.91 o 
   2   1   0     2087.83     1987.06     25.79 o 
   3   1   0     1610.71     1439.61     15.42 o 
   4   1   0     1416.78     1413.78     24.18 o 
   5   1   0      719.98      799.42     10.22 o 
   6   1   0      219.57      218.72      9.31 o 
   7   1   0     1671.04     1654.23     17.96 o 
   8   1   0       66.69       69.12      4.21 o 
   9   1   0       44.40       42.88      0.99 o 
  10   1   0       95.49       78.82      1.40 o 
  11   1   0       17.28       17.90      0.72 o 
  12   1   0      524.30      532.78      5.42 o 
  13   1   0        4.71        4.40      0.43 o 
  14   1   0      253.82      251.50      6.94 o 
  15   1   0        2.78        3.36      0.55 o 
  16   1   0      124.52      138.22      9.92 o 
  17   1   0       84.50       92.36      1.87 o 
  18   1   0       25.10       22.26      1.82 o 
  19   1   0       33.20       31.21      3.59 o 
  20   1   0       22.70       22.18      2.47 o 
   0   2   0      823.32      869.22     19.27 o 
   1   2   0       18.34       19.98      0.97 o 
   2   2   0      102.24       94.61      7.27 o 
   3   2   0      284.90      283.70     21.65 o 
   4   2   0     1143.38     1127.30     36.50 o 
   5   2   0     1666.77     1688.67    120.67 o 
   6   2   0       25.15       21.73      0.68 o 
   7   2   0      390.65      381.04      6.70 o 
   8   2   0       33.88       31.28      0.52 o 
   9   2   0      906.00      894.52      8.05 o 
  10   2   0      114.23      136.21      2.82 o 
  11   2   0      192.66      184.90      2.12 o 
  12   2   0        5.27        5.79      0.57 o 
  13   2   0        0.78        0.50      0.53 o 
  14   2   0       84.09       97.78      2.88 o 
  15   2   0      125.58      145.79      3.65 o 
  16   2   0       53.95       55.79      1.53 o 
  17   2   0        0.33       -0.19      0.89 o 
  18   2   0        5.29        4.98      1.74 o 
  19   2   0       26.90       23.18      4.08 o 
   1   3   0      224.56      252.20     14.01 o 
   2   3   0       51.61       51.86      0.99 o 
   3   3   0      567.70      560.89      6.49 o 
   4   3   0       39.60       35.78      1.76 o 
   5   3   0        5.75        7.13      0.34 o 
   6   3   0       29.59       31.38      1.28 o 
   7   3   0      812.68      843.99     12.77 o 
   8   3   0       72.26       70.50      2.31 o 
   9   3   0      177.15      187.40      8.49 o 
  10   3   0       67.92       67.87      1.14 o 
  11   3   0      133.14      130.06      8.27 o 
  12   3   0      120.49      132.70      3.92 o 
  13   3   0        3.09        3.11      0.79 o 
  14   3   0       91.98      106.96      5.44 o 
  15   3   0        4.49        4.67      1.13 o 
  16   3   0       18.74       17.85      1.60 o 
  17   3   0      110.96      111.22     17.12 o 
  18   3   0       26.58       23.95      6.69 o 
   0   4   0      625.72      594.49     73.66 o 
   1   4   0       63.77       63.72      4.02 o 
   2   4   0       43.45       44.19      0.88 o 
   3   4   0        1.42        1.77      0.38 o 
   4   4   0        2.01        1.84      0.40 o 
   5   4   0     1098.18     1144.63    167.49 o 
   6   4   0       18.81       17.68      0.58 o 
   7   4   0       43.47       44.05      2.73 o 
   8   4   0       22.70       25.16      0.86 o 
   9   4   0      166.47      182.11      2.83 o 
  10   4   0       61.81       59.42      1.56 o 
  11   4   0       11.60       10.98      1.11 o 
  12   4   0        0.29        0.44      0.74 o 
  13   4   0       17.57       15.45      1.31 o 
  14   4   0       89.61      101.37      3.35 o 
  15   4   0        6.76        5.24      1.67 o 
  16   4   0       34.21       36.18      2.55 o 
   1   5   0       13.39       14.09      1.57 o 
   2   5   0      194.48      248.82      4.39 o 
   3   5   0       25.85       24.06      1.80 o 
   4   5   0      108.73      109.08      2.28 o 
   5   5   0       44.12       49.26      1.37 o 
   6   5   0       34.26       37.80      1.29 o 
   7   5   0       41.49       42.23      2.58 o 
   8   5   0        1.51        2.07      0.70 o 
   9   5   0        2.85        2.76      0.87 o 
  10   5   0       16.21       14.88      1.44 o 
  11   5   0        6.35        6.72      1.59 o 
  12   5   0       38.05       41.32      7.40 o 
  13   5   0        2.75        4.54      1.67 o 
   0   6   0       27.97       31.18      9.30 o 
   1   6   0       17.81       19.72      6.48 o 
   2   6   0       18.69       22.50      6.04 o 
   3   6   0        4.92        7.32      1.71 o 
   4   6   0       29.47       31.12      8.90 o 
   5   6   0        7.54        7.68      1.08 o 
   6   6   0        3.05        2.60      1.11 o 
   7   6   0        5.83        4.55      1.41 o 
   8   6   0        0.62        1.25      1.06 o 
 -21   0   1       45.14       43.40      3.15 o 
 -19   0   1      143.91      149.51      4.67 o 
 -17   0   1       23.92       23.60      1.78 o 
 -15   0   1      993.69      985.18     15.02 o 
 -13   0   1       34.03       40.02      1.26 o 
 -11   0   1      272.72      223.14      3.75 o 
  -9   0   1       12.58       10.93      0.43 o 
  -7   0   1      188.79      207.87      3.45 o 
  -5   0   1     3666.14     3849.16     53.13 o 
  -3   0   1      969.69      937.28     11.27 o 
   1   0   1      329.51      310.89      4.57 o 
   3   0   1     1556.72     1559.83     17.34 o 
   5   0   1        7.47        9.55      0.40 o 
   7   0   1      387.10      356.55      5.73 o 
   9   0   1     1158.01     1053.54     14.28 o 
  11   0   1     1493.50     1497.49     19.90 o 
  13   0   1       53.41       53.27      1.26 o 
  15   0   1       16.37       24.45      1.29 o 
  17   0   1        6.65        4.57      1.26 o 
  19   0   1       75.09       86.55      3.40 o 
 -20   1   1        5.23        6.44      1.55 o 
 -19   1   1       15.23       16.21      1.23 o 
 -18   1   1        0.39       -0.33      0.67 o 
 -17   1   1       75.85       69.25      2.67 o 
 -16   1   1        7.20        8.06      0.68 o 
 -15   1   1        3.89        5.56      0.52 o 
 -14   1   1       46.75       47.38      1.22 o 
 -13   1   1      697.32      684.94      6.86 o 
 -12   1   1       69.62       81.56      1.19 o 
 -11   1   1      237.83      195.91     11.85 o 
 -10   1   1        0.14        0.57      0.27 o 
  -9   1   1       55.59       49.57      2.30 o 
  -8   1   1       71.86       65.19      2.58 o 
  -7   1   1     1460.81     1468.52     39.58 o 
  -6   1   1      106.91       94.01      3.00 o 
  -5   1   1      428.16      447.81     11.05 o 
  -4   1   1      712.60      748.66      7.07 o 
  -3   1   1     4694.84     4920.73    256.79 o 
  -2   1   1      971.74     1068.20     13.61 o 
  -1   1   1     1646.84     1664.54     17.79 o 
   0   1   1     1396.98     1494.84     29.66 o 
   1   1   1     1816.53     1743.37     35.45 o 
   2   1   1      258.04      215.74      7.91 o 
   3   1   1        0.94        0.96      0.10 o 
   4   1   1      407.29      385.23      3.37 o 
   5   1   1     1038.98     1082.35      9.34 o 
   6   1   1       56.05       66.38      0.72 o 
   7   1   1     1203.46     1189.80     18.62 o 
   8   1   1      285.83      284.58      2.52 o 
   9   1   1     3182.41     3260.77     80.70 o 
  10   1   1      343.16      366.65      3.81 o 
  11   1   1        2.07        4.19      0.37 o 
  12   1   1       10.33       11.30      0.43 o 
  13   1   1      504.41      524.73     26.28 o 
  14   1   1      237.23      251.66      6.82 o 
  15   1   1       17.57       18.78      0.78 o 
  16   1   1        2.55        3.51      0.69 o 
  17   1   1        5.72        4.94      0.91 o 
  18   1   1      101.89      106.00      4.44 o 
  19   1   1       50.07       44.82      6.91 o 
  20   1   1       31.02       27.11      6.87 o 
 -20   2   1      142.98      121.26     37.32 o 
 -19   2   1       37.67       36.18      2.29 o 
 -18   2   1        1.39        1.11      1.22 o 
 -17   2   1       11.42       11.81      1.27 o 
 -16   2   1      208.27      221.28     15.16 o 
 -15   2   1      238.18      262.13      3.97 o 
 -14   2   1      120.08      118.77      9.10 o 
 -13   2   1        4.65        4.40      0.52 o 
 -12   2   1      221.78      222.72      2.66 o 
 -11   2   1      517.35      550.23     11.37 o 
 -10   2   1     1851.94     1962.68     30.80 o 
  -9   2   1        1.32        2.62      0.29 o 
  -8   2   1      338.94      339.23      3.06 o 
  -7   2   1       41.07       41.70      0.79 o 
  -6   2   1      618.24      623.43     29.67 o 
  -5   2   1      351.93      306.67     30.58 o 
  -4   2   1       37.06       34.05      0.96 o 
  -3   2   1      529.59      593.13      8.68 o 
  -2   2   1      338.48      394.13      8.57 o 
  -1   2   1      181.06      165.23      6.74 o 
   0   2   1     2829.63     2668.80    429.90 o 
   1   2   1      231.23      223.39      4.08 o 
   2   2   1      943.72      972.47     93.88 o 
   3   2   1      147.01      146.22      1.80 o 
   4   2   1     1954.99     2013.71     99.80 o 
   5   2   1      825.36      886.75     27.83 o 
   6   2   1      990.43     1030.85      9.28 o 
   7   2   1      238.25      238.69      2.34 o 
   8   2   1        1.60        1.91      0.76 o 
   9   2   1       33.52       27.25      1.12 o 
  10   2   1      692.99      637.85     14.08 o 
  11   2   1       90.56       84.50      1.13 o 
  12   2   1      143.25      148.88      2.09 o 
  13   2   1       12.70       14.53      0.68 o 
  14   2   1       95.90       87.25     11.03 o 
  15   2   1        2.33        3.12      0.77 o 
  16   2   1      186.82      187.54     11.87 o 
  17   2   1       54.85       51.30      4.18 o 
  18   2   1        0.46        0.59      1.89 o 
  19   2   1       11.15       10.20      3.28 o 
 -18   3   1       63.09       77.74      5.98 o 
 -17   3   1       11.07       12.15      1.72 o 
 -16   3   1        5.98        6.24      1.25 o 
 -15   3   1        0.04        0.55      0.91 o 
 -14   3   1        8.61        9.70      0.83 o 
 -13   3   1       32.27       34.97      1.17 o 
 -12   3   1      122.34      129.40      2.25 o 
 -11   3   1      237.50      251.72      8.37 o 
 -10   3   1       17.36       17.31      0.79 o 
  -9   3   1        0.13        0.73      0.38 o 
  -8   3   1      703.72      718.79      7.83 o 
  -7   3   1       92.77       97.66      3.54 o 
  -6   3   1      476.49      461.93     10.71 o 
  -5   3   1        2.56        2.95      0.32 o 
  -4   3   1       18.07       17.48      0.75 o 
  -3   3   1       10.60        9.92      0.36 o 
  -2   3   1      136.03      125.69      8.54 o 
  -1   3   1      117.31      116.75     10.68 o 
   0   3   1      242.20      287.90      5.03 o 
   1   3   1       60.79       65.43      4.71 o 
   2   3   1      734.08      776.70     11.31 o 
   3   3   1       14.64       17.57      0.37 o 
   4   3   1     1465.76     1540.00     64.36 o 
   5   3   1      210.77      225.75      5.87 o 
   6   3   1        8.10        6.83      0.75 o 
   7   3   1       36.64       36.58      1.08 o 
   8   3   1      170.24      174.11      4.28 o 
   9   3   1       20.04       19.08      0.67 o 
  10   3   1       13.87       15.37      0.59 o 
  11   3   1       21.43       19.54      0.85 o 
  12   3   1       83.13       92.58      2.85 o 
  13   3   1        0.86        1.74      0.79 o 
  14   3   1      343.78      377.13     24.85 o 
  15   3   1       38.59       37.25      1.67 o 
  16   3   1        7.58        7.17      2.24 o 
  17   3   1       11.02        8.96      2.58 o 
  18   3   1      136.82      157.69      8.86 o 
 -16   4   1        0.01        0.03      1.61 o 
 -15   4   1       10.59       12.32      1.58 o 
 -14   4   1        4.31        4.67      1.32 o 
 -13   4   1        0.94       -0.07      1.06 o 
 -12   4   1       41.28       38.88      1.69 o 
 -11   4   1        0.27        0.64      0.64 o 
 -10   4   1      196.54      195.71     17.62 o 
  -9   4   1        0.30        0.85      0.53 o 
  -8   4   1        9.00        9.41      0.61 o 
  -7   4   1      143.58      152.51      5.17 o 
  -6   4   1      153.16      164.76      2.82 o 
  -5   4   1      483.27      502.97     12.35 o 
  -4   4   1        2.44        2.91      0.41 o 
  -3   4   1        8.59        8.14      0.93 o 
  -2   4   1       36.99       35.89      4.38 o 
  -1   4   1       28.07       26.25      1.60 o 
   0   4   1       29.46       25.86      1.88 o 
   1   4   1       10.39        8.05      0.97 o 
   2   4   1      141.38      155.70     10.86 o 
   3   4   1       78.65       79.53      7.39 o 
   4   4   1       88.76       95.27     10.95 o 
   5   4   1       29.26       31.66      1.09 o 
   6   4   1       53.77       56.53      1.62 o 
   7   4   1       10.33       10.24      1.66 o 
   8   4   1        2.43        2.55      0.55 o 
   9   4   1       34.54       36.24      1.09 o 
  10   4   1        0.37        0.63      0.65 o 
  11   4   1      138.64      151.05     15.70 o 
  12   4   1       44.26       40.43      5.55 o 
  13   4   1       21.56       20.80      4.95 o 
  14   4   1       78.01       90.59      3.92 o 
  15   4   1        1.20        1.25      1.79 o 
 -13   5   1       24.28       26.00      1.82 o 
 -12   5   1       11.57        9.95      2.52 o 
 -11   5   1       18.60       18.12      1.66 o 
 -10   5   1        4.73        3.52      1.15 o 
  -9   5   1        8.82        8.93      1.24 o 
  -8   5   1       53.90       61.38      1.75 o 
  -7   5   1        2.35        2.65      0.69 o 
  -6   5   1       21.75       19.85      1.49 o 
  -5   5   1       60.51       61.03      1.31 o 
  -4   5   1      186.22      176.22     10.99 o 
  -3   5   1       43.77       44.31      9.34 o 
  -2   5   1       69.50       58.12      2.02 o 
  -1   5   1       47.55       42.76      5.40 o 
   0   5   1       25.92       34.49      4.15 o 
   1   5   1        0.04        0.21      0.49 o 
   2   5   1       34.86       44.31      1.96 o 
   3   5   1       52.08       61.88      1.41 o 
   4   5   1       39.62       45.76      2.01 o 
   5   5   1        7.94        8.02      0.70 o 
   6   5   1        9.41        9.30      0.88 o 
   7   5   1       39.98       36.18      7.05 o 
   8   5   1        1.18        0.64      0.71 o 
   9   5   1       97.22      109.44      3.77 o 
  10   5   1       83.07       89.00     13.07 o 
  11   5   1        2.53        1.75      1.45 o 
  12   5   1        4.60        3.25      1.25 o 
  -8   6   1        0.14        0.75      1.08 o 
  -7   6   1        2.00        1.01      1.22 o 
  -6   6   1       17.76       20.50      1.91 o 
  -5   6   1       41.03       40.94     15.85 o 
  -4   6   1        5.18        4.41      1.03 o 
  -3   6   1       14.76       14.90      2.33 o 
  -2   6   1        3.75        4.71      1.53 o 
  -1   6   1       37.15       45.46      5.93 o 
   0   6   1        0.06       -0.17      0.86 o 
   1   6   1       17.52       17.70      7.97 o 
   2   6   1        8.57        9.94      3.08 o 
   3   6   1       19.19       18.56      5.37 o 
   4   6   1       51.28       41.14     14.40 o 
   5   6   1       66.90       68.26     12.15 o 
   6   6   1        1.59        1.90      0.92 o 
   7   6   1       22.90       17.01      4.53 o 
 -20   0   2      177.39      178.91      5.85 o 
 -18   0   2      240.08      248.05      5.67 o 
 -16   0   2      237.26      235.91      4.52 o 
 -14   0   2       97.77      101.51      2.32 o 
 -12   0   2       10.38        4.34      0.45 o 
 -10   0   2     1563.43     1424.32     19.53 o 
  -8   0   2     1187.47     1017.54     13.74 o 
  -4   0   2     6476.12     6692.45     92.18 o 
  -2   0   2     1724.10     1683.22     21.33 o 
   0   0   2      525.39      550.26      8.88 o 
   2   0   2     3971.22     4453.51     52.51 o 
   4   0   2     1623.64     1591.10     18.05 o 
   6   0   2     6676.20     7055.33    153.60 o 
   8   0   2      205.75      168.95      3.23 o 
  10   0   2      325.51      343.26      5.25 o 
  12   0   2        0.92        2.45      0.55 o 
  14   0   2       22.71       24.73      0.94 o 
  16   0   2      167.35      161.10      4.40 o 
  18   0   2       82.00       83.95      4.07 o 
 -21   1   2        1.52        1.32      1.32 o 
 -20   1   2       22.42       21.16      4.71 o 
 -19   1   2        0.26        0.26      1.01 o 
 -18   1   2      175.16      178.44     13.38 o 
 -17   1   2        7.58        6.96      0.71 o 
 -16   1   2      425.54      473.62      6.57 o 
 -15   1   2       49.80       44.45      0.92 o 
 -14   1   2       30.91       31.92      0.71 o 
 -13   1   2      389.73      382.31      5.76 o 
 -12   1   2       43.28       33.39      0.64 o 
 -11   1   2      713.91      608.10      6.14 o 
 -10   1   2      329.88      281.33      5.26 o 
  -9   1   2       62.07       57.11      1.86 o 
  -8   1   2      642.34      558.92      6.45 o 
  -7   1   2      641.05      623.06     29.36 o 
  -6   1   2     3046.71     2909.26     51.14 o 
  -5   1   2       49.42       49.45      0.62 o 
  -4   1   2        4.06        3.94      0.15 o 
  -3   1   2     2172.83     2258.37     68.40 o 
  -1   1   2    11423.45    11070.78    337.46 o 
   0   1   2     1264.27     1371.09    107.15 o 
   1   1   2      824.40      887.47    170.68 o 
   2   1   2        5.34        5.32      0.37 o 
   3   1   2      300.02      280.58      9.58 o 
   4   1   2     1555.26     1549.59     28.79 o 
   5   1   2       29.81       27.63      0.56 o 
   6   1   2       10.58        9.87      0.44 o 
   7   1   2        7.34        6.00      0.36 o 
   8   1   2     1435.08     1476.67     29.16 o 
   9   1   2      381.57      390.26      3.43 o 
  10   1   2       33.22       37.09      1.15 o 
  11   1   2       10.90       12.22      0.82 o 
  12   1   2       63.27       60.55      5.64 o 
  13   1   2      370.07      389.23      5.96 o 
  14   1   2       28.56       27.96      0.83 o 
  15   1   2        1.73        2.10      0.61 o 
  16   1   2        0.05        0.40      0.67 o 
  17   1   2        7.26        7.57      1.27 o 
  18   1   2      166.90      142.34      5.15 o 
  19   1   2        6.01        7.77      2.23 o 
 -20   2   2       12.07       11.31      3.02 o 
 -19   2   2        7.62        6.06      1.57 o 
 -18   2   2       45.75       44.08      2.92 o 
 -17   2   2       52.75       60.03      1.96 o 
 -16   2   2        3.48        4.89      0.87 o 
 -15   2   2      426.44      469.86     19.23 o 
 -14   2   2        9.88       10.19      0.63 o 
 -13   2   2      140.40      149.60      4.67 o 
 -12   2   2        1.84        1.71      0.36 o 
 -11   2   2        2.83        1.93      0.48 o 
 -10   2   2      112.66      129.20      1.46 o 
  -9   2   2      414.27      433.22      4.40 o 
  -8   2   2       51.60       49.60      2.28 o 
  -7   2   2       17.96       19.33      1.23 o 
  -6   2   2       74.33       67.63      2.31 o 
  -5   2   2      167.57      148.41     11.78 o 
  -4   2   2      438.66      397.95     24.68 o 
  -3   2   2       13.00       24.15      2.08 o 
  -2   2   2      327.95      368.58     20.88 o 
  -1   2   2     2089.47     2342.31     26.94 o 
   0   2   2       58.14       52.07      0.75 o 
   1   2   2     1826.20     1693.37     18.47 o 
   2   2   2       13.65       11.52      0.32 o 
   3   2   2      638.22      661.01      7.67 o 
   4   2   2      217.42      244.11      2.64 o 
   5   2   2       76.96       66.64      0.98 o 
   6   2   2      297.40      284.39      3.18 o 
   7   2   2       82.77       85.59      3.75 o 
   8   2   2        8.70        9.43      0.35 o 
   9   2   2        6.63        6.99      0.37 o 
  10   2   2      482.11      531.63      5.23 o 
  11   2   2      139.59      142.56      6.29 o 
  12   2   2        0.54        1.25      0.53 o 
  13   2   2      125.65      120.75     11.02 o 
  14   2   2       13.22       13.70      0.74 o 
  15   2   2      258.49      272.13      4.26 o 
  16   2   2       35.57       30.56      1.41 o 
  17   2   2       85.58       71.42      3.49 o 
  18   2   2       37.38       47.23      4.63 o 
 -19   3   2        2.73        3.60      1.63 o 
 -18   3   2       19.81       18.37      1.80 o 
 -17   3   2       84.88       91.32      2.94 o 
 -16   3   2       39.69       45.81      2.01 o 
 -15   3   2      121.46      133.21      2.41 o 
 -14   3   2       32.03       34.74      1.74 o 
 -13   3   2      203.83      217.34      5.89 o 
 -12   3   2       47.92       48.61      1.09 o 
 -11   3   2      823.32      841.44      9.00 o 
 -10   3   2       35.81       37.75      1.32 o 
  -9   3   2       43.77       40.95      1.27 o 
  -8   3   2       12.75       12.99      0.46 o 
  -7   3   2      334.55      323.94      6.90 o 
  -6   3   2      356.63      361.91     19.51 o 
  -5   3   2       70.42       76.15      1.15 o 
  -4   3   2       86.70       88.58      3.90 o 
  -3   3   2      397.06      404.54      4.32 o 
  -2   3   2       38.60       42.12      1.64 o 
  -1   3   2     1550.19     1684.11     20.39 o 
   0   3   2      116.91      121.00      7.36 o 
   1   3   2       67.37       64.91      1.08 o 
   2   3   2       54.49       55.19      0.83 o 
   3   3   2     1657.40     1775.32     14.67 o 
   4   3   2        1.91        2.95      0.27 o 
   5   3   2       17.47       14.99      0.42 o 
   6   3   2       17.92       19.49      0.46 o 
   7   3   2       14.57       14.17      0.42 o 
   8   3   2       41.61       37.05      1.03 o 
   9   3   2      145.73      153.73     11.43 o 
  10   3   2       19.04       19.86      0.65 o 
  11   3   2        3.34        3.67      0.63 o 
  12   3   2        0.51        0.94      0.73 o 
  13   3   2      420.81      481.80      7.22 o 
  14   3   2       38.12       40.99      1.50 o 
  15   3   2       48.26       38.85      4.02 o 
  16   3   2       17.00       13.86      3.92 o 
  17   3   2       17.45       17.90      2.07 o 
 -16   4   2        8.32        9.88      1.90 o 
 -15   4   2       55.09       59.19      2.70 o 
 -14   4   2        0.08        0.18      1.37 o 
 -13   4   2      115.40      122.07     12.17 o 
 -12   4   2        1.01        1.08      0.66 o 
 -11   4   2      246.55      232.32     21.92 o 
 -10   4   2       96.08       91.71     11.00 o 
  -9   4   2       95.28      104.16      4.74 o 
  -8   4   2        7.01        6.47      0.50 o 
  -7   4   2       42.33       40.61      2.28 o 
  -6   4   2       88.93       92.58      6.75 o 
  -5   4   2       67.27       70.58      4.27 o 
  -4   4   2      138.12      143.94      2.02 o 
  -3   4   2      221.32      224.73     20.22 o 
  -2   4   2      138.78      147.49      1.90 o 
  -1   4   2      217.79      216.86     16.86 o 
   0   4   2        3.16        3.38      0.47 o 
   1   4   2      716.47      737.00      7.50 o 
   2   4   2        3.56        3.67      0.45 o 
   3   4   2       16.24       16.45      0.76 o 
   4   4   2       53.92       52.91      1.94 o 
   5   4   2       65.32       67.63      3.94 o 
   6   4   2       84.45       80.66      8.46 o 
   7   4   2       64.59       65.85     10.87 o 
   8   4   2        1.79        2.49      0.60 o 
   9   4   2       13.01       13.16      1.84 o 
  10   4   2        0.01        0.71      0.65 o 
  11   4   2      186.88      191.91      3.90 o 
  12   4   2       39.00       35.58      4.97 o 
  13   4   2        0.43        0.79      1.31 o 
  14   4   2       67.32       77.71      5.07 o 
  15   4   2        7.09        7.02      1.60 o 
 -13   5   2       22.28       22.47      5.30 o 
 -12   5   2        0.81       -0.21      1.16 o 
 -11   5   2       31.27       29.30      5.42 o 
 -10   5   2        0.01        0.03      0.90 o 
  -9   5   2        4.02        4.27      0.84 o 
  -8   5   2      113.49      140.44      3.20 o 
  -7   5   2        0.47        1.33      0.64 o 
  -6   5   2      231.60      256.19     10.97 o 
  -5   5   2        1.68        2.32      0.52 o 
  -4   5   2       15.48       14.61      0.72 o 
  -3   5   2        2.45        2.98      0.56 o 
  -2   5   2       65.24       64.31      6.44 o 
  -1   5   2        4.76        5.52      0.56 o 
   0   5   2       33.52       33.60      6.84 o 
   1   5   2        2.24        1.69      0.53 o 
   2   5   2       38.47       39.31      6.73 o 
   3   5   2      102.05      114.81      2.42 o 
   4   5   2      314.41      382.80     17.96 o 
   5   5   2        4.61        4.13      0.62 o 
   6   5   2        0.27        0.42      0.59 o 
   7   5   2        7.85        6.31      1.28 o 
   8   5   2       84.89       83.73     18.80 o 
   9   5   2        4.38        4.52      0.93 o 
  10   5   2        3.45        3.65      1.26 o 
  11   5   2        0.26        0.80      1.07 o 
  12   5   2       12.72       10.95      1.91 o 
  -8   6   2       14.64       15.76      1.40 o 
  -7   6   2       18.13       21.58      4.82 o 
  -6   6   2        4.99        5.04      1.31 o 
  -5   6   2        0.26        1.06      0.95 o 
  -4   6   2       80.28       97.00      9.73 o 
  -3   6   2        5.88        6.56      2.36 o 
  -2   6   2        0.06        0.58      0.76 o 
  -1   6   2        7.46        7.83      2.57 o 
   0   6   2        0.31       -0.06      1.05 o 
   1   6   2        0.24        0.69      1.06 o 
   2   6   2        1.21        2.19      1.11 o 
   3   6   2       65.26       66.63     23.47 o 
   4   6   2       11.49        9.92      2.03 o 
   5   6   2       68.88       57.23     17.23 o 
   6   6   2        7.77        8.37      1.64 o 
   7   6   2        9.94        9.93      1.63 o 
 -21   0   3       38.91       43.41      4.96 o 
 -19   0   3       18.76       19.57      2.24 o 
 -17   0   3       11.35       10.84      0.95 o 
 -15   0   3        0.83        1.24      0.57 o 
 -13   0   3       47.84       60.21      1.38 o 
 -11   0   3       15.25       18.09      0.72 o 
  -9   0   3     1850.10     1691.51     22.45 o 
  -7   0   3     2043.84     1894.61     24.70 o 
  -5   0   3      335.54      295.36      3.58 o 
  -3   0   3     1254.28     1262.53     16.37 o 
  -1   0   3     4186.89     4681.60     82.16 o 
   1   0   3     3014.55     3345.22     46.55 o 
   3   0   3     1731.61     1553.81     20.26 o 
   5   0   3     1104.41     1150.18     13.22 o 
   7   0   3     5368.47     5090.42     79.93 o 
   9   0   3      774.95      773.12      9.90 o 
  11   0   3        1.88        1.66      0.41 o 
  13   0   3      383.78      389.77      6.19 o 
  15   0   3      180.59      190.61      4.29 o 
  17   0   3      353.28      352.70      9.16 o 
  19   0   3        0.04       -0.22      2.89 o 
 -21   1   3      178.57      164.95     45.88 o 
 -20   1   3        2.27        1.74      1.01 o 
 -19   1   3       36.48       41.26      1.68 o 
 -18   1   3        5.56        6.64      0.82 o 
 -17   1   3      229.79      242.55      3.48 o 
 -16   1   3      117.17      123.20      1.99 o 
 -15   1   3       46.29       43.53      0.96 o 
 -14   1   3       10.87        9.43      0.46 o 
 -13   1   3       39.40       40.93      1.06 o 
 -12   1   3      109.82      109.38      3.19 o 
 -11   1   3      824.17      851.89      8.19 o 
 -10   1   3       48.28       51.51      0.68 o 
  -9   1   3       21.15       19.87      0.35 o 
  -7   1   3     2068.34     1955.78     15.44 o 
  -6   1   3      576.45      587.87      5.09 o 
  -5   1   3       19.48       15.17      0.24 o 
  -4   1   3        0.32        0.70      0.12 o 
  -3   1   3        5.94        5.74      0.20 o 
  -2   1   3       78.59       54.64      3.80 o 
  -1   1   3    10009.11    10782.54    335.78 o 
   0   1   3      502.23      473.82     15.21 o 
   1   1   3        3.83        4.12      0.40 o 
   2   1   3       42.61       59.35      9.35 o 
   3   1   3     6541.35     7181.12     99.86 o 
   4   1   3      900.46      992.41     53.15 o 
   5   1   3      799.88      814.58     29.92 o 
   6   1   3        0.16        0.41      0.14 o 
   7   1   3      300.78      304.01      3.87 o 
   8   1   3     1462.86     1489.11     67.50 o 
   9   1   3       21.44       21.05      0.41 o 
  10   1   3      408.33      414.15      5.05 o 
  11   1   3       10.57       10.88      0.42 o 
  12   1   3        0.07       -0.05      0.42 o 
  13   1   3      452.71      484.69     15.66 o 
  14   1   3       46.74       44.69      1.53 o 
  15   1   3      331.52      344.50      4.76 o 
  16   1   3       14.76       13.18      1.41 o 
  17   1   3       97.74       95.26      8.01 o 
  18   1   3        1.18        1.86      2.01 o 
  19   1   3       86.43       86.28      9.24 o 
 -20   2   3       13.65       10.94      1.81 o 
 -19   2   3       57.11       57.85      7.86 o 
 -18   2   3       13.89       11.24      1.64 o 
 -17   2   3       37.03       42.79      1.45 o 
 -16   2   3       42.56       47.02      3.21 o 
 -15   2   3       11.19       12.69      0.76 o 
 -14   2   3      705.58      706.05     15.55 o 
 -13   2   3      153.25      155.53      2.19 o 
 -12   2   3        5.61        6.00      0.39 o 
 -11   2   3       18.00       14.73      0.41 o 
 -10   2   3      100.59       87.24      1.42 o 
  -9   2   3      731.62      735.41      9.18 o 
  -8   2   3      402.91      411.81     18.06 o 
  -7   2   3       57.72       56.93      0.82 o 
  -6   2   3      365.20      354.58     13.68 o 
  -5   2   3      341.29      338.45      7.90 o 
  -4   2   3     2288.97     2180.83     82.46 o 
  -3   2   3      281.32      296.55     41.24 o 
  -2   2   3     1673.93     1755.97    123.55 o 
  -1   2   3       10.37       10.22      0.74 o 
   0   2   3      504.68      446.28     20.94 o 
   1   2   3      662.02      667.89     34.41 o 
   2   2   3      309.59      300.38      7.48 o 
   3   2   3     1313.51     1501.92     75.02 o 
   4   2   3        8.36       10.17      0.92 o 
   5   2   3       93.05       83.79      8.48 o 
   6   2   3      824.00      794.06     20.10 o 
   7   2   3      104.45      100.41      5.55 o 
   8   2   3      346.61      345.90      3.40 o 
   9   2   3       28.40       31.25      0.97 o 
  10   2   3      419.29      425.13      9.84 o 
  11   2   3       45.51       42.85      1.53 o 
  12   2   3      418.54      442.37      5.22 o 
  13   2   3        1.56        1.43      0.59 o 
  14   2   3        0.58        1.15      0.66 o 
  15   2   3       14.91       12.16      3.23 o 
  16   2   3        1.07        0.43      0.93 o 
  17   2   3       23.49       21.67      5.72 o 
  18   2   3        0.88        0.47      3.60 o 
 -19   3   3        9.70        8.57      1.62 o 
 -18   3   3       13.34       13.60      2.21 o 
 -17   3   3        0.53       -0.38      1.42 o 
 -16   3   3      145.97      140.55      3.57 o 
 -15   3   3        4.90        6.57      1.45 o 
 -14   3   3       18.39       17.01      0.92 o 
 -13   3   3      203.55      231.89      4.42 o 
 -12   3   3      470.31      463.87     35.53 o 
 -11   3   3        9.59        9.84      1.66 o 
 -10   3   3        1.16        1.81      0.39 o 
  -9   3   3        0.11        0.41      0.34 o 
  -8   3   3       91.88       87.03      1.59 o 
  -7   3   3      245.67      253.53     10.71 o 
  -6   3   3     1115.99     1004.72     11.71 o 
  -5   3   3       24.04       23.74      0.54 o 
  -4   3   3       70.46       78.11      3.35 o 
  -3   3   3        2.81        2.59      0.28 o 
  -2   3   3      945.48      928.88     50.50 o 
  -1   3   3      242.18      282.33      6.47 o 
   0   3   3      376.07      378.48      7.86 o 
   1   3   3       73.14       68.12      2.89 o 
   2   3   3       28.41       27.04      0.84 o 
   3   3   3        0.71        1.77      0.29 o 
   4   3   3      198.81      232.48      2.42 o 
   5   3   3        0.03        0.23      0.28 o 
   6   3   3        7.74        8.14      0.54 o 
   7   3   3       19.85       19.09      0.52 o 
   8   3   3      906.16      927.58      8.50 o 
   9   3   3       13.10       11.76      0.57 o 
  10   3   3      548.13      501.75     40.20 o 
  11   3   3       55.27       51.10      5.12 o 
  12   3   3       74.71       74.58      3.58 o 
  13   3   3        3.17        3.42      1.09 o 
  14   3   3       40.87       35.65      4.31 o 
  15   3   3        3.47        3.06      1.55 o 
  16   3   3        4.09        3.92      1.43 o 
  17   3   3        0.44       -0.06      1.79 o 
 -17   4   3        5.59        6.00      1.55 o 
 -16   4   3        8.91        7.29      1.51 o 
 -15   4   3        5.13        3.83      1.52 o 
 -14   4   3       24.75       26.32      1.70 o 
 -13   4   3       64.20       61.15     13.27 o 
 -12   4   3        3.96        3.18      1.23 o 
 -11   4   3       66.31       64.96      5.34 o 
 -10   4   3       30.82       29.53      0.99 o 
  -9   4   3       55.59       57.61      1.41 o 
  -8   4   3       13.82       14.25      0.68 o 
  -7   4   3      285.34      287.60      4.34 o 
  -6   4   3      186.95      186.43     10.07 o 
  -5   4   3       35.95       40.67      3.36 o 
  -4   4   3      399.89      415.76      5.23 o 
  -3   4   3       30.44       29.21      0.67 o 
  -2   4   3       72.70       70.10      1.36 o 
  -1   4   3       35.76       35.74      4.16 o 
   0   4   3      133.73      131.69      3.97 o 
   1   4   3       49.71       47.76      0.89 o 
   2   4   3      139.60      147.95      5.52 o 
   3   4   3        2.39        2.30      0.45 o 
   4   4   3        0.32        0.71      0.40 o 
   5   4   3       31.43       34.92      0.96 o 
   6   4   3       69.83       76.92      8.71 o 
   7   4   3      199.37      229.03     14.96 o 
   8   4   3       90.90       97.36      6.06 o 
   9   4   3       64.07       67.38      9.70 o 
  10   4   3       92.74      104.71      8.97 o 
  11   4   3        0.02       -0.09      0.97 o 
  12   4   3      174.61      169.44     20.72 o 
  13   4   3       37.03       39.85      2.62 o 
  14   4   3        7.25        6.98      1.70 o 
  15   4   3        0.13        0.42      1.98 o 
 -14   5   3        0.50        0.07      1.54 o 
 -13   5   3        0.01        0.56      1.10 o 
 -12   5   3        0.26        1.52      1.13 o 
 -11   5   3      127.10      140.67      4.26 o 
 -10   5   3       25.73       25.16      3.22 o 
  -9   5   3        6.45        5.86      0.83 o 
  -8   5   3       43.64       43.74      9.26 o 
  -7   5   3       91.04      107.12      7.70 o 
  -6   5   3        8.03        7.79      0.85 o 
  -5   5   3        8.18        8.20      0.59 o 
  -4   5   3       10.86       11.60      0.66 o 
  -3   5   3        4.70        4.20      0.56 o 
  -2   5   3       92.52       93.35      2.15 o 
  -1   5   3       19.08       16.15      2.08 o 
   0   5   3        0.11        0.09      0.51 o 
   1   5   3        1.18        1.25      0.87 o 
   2   5   3        3.81        4.92      0.64 o 
   3   5   3      262.84      346.62      6.09 o 
   4   5   3      119.32      135.76      6.47 o 
   5   5   3       66.62       76.95      4.76 o 
   6   5   3       11.24        9.09      0.79 o 
   7   5   3        0.09       -0.20      0.91 o 
   8   5   3        7.32        5.67      0.98 o 
   9   5   3       27.75       23.21      1.86 o 
  10   5   3       16.37       13.78      1.46 o 
  11   5   3       10.77       10.53      1.78 o 
  12   5   3       25.47       26.69      2.00 o 
  -8   6   3       18.04       18.04      3.90 o 
  -7   6   3        1.94        3.03      1.15 o 
  -6   6   3       13.83       11.74      2.44 o 
  -5   6   3        3.71        3.64      1.01 o 
  -4   6   3        2.19        1.58      0.83 o 
  -3   6   3        2.51        2.03      0.88 o 
  -2   6   3       10.11        8.96      3.61 o 
  -1   6   3       12.14        9.52      3.96 o 
   0   6   3        2.59        4.02      1.11 o 
   1   6   3       41.09       35.13      8.26 o 
   2   6   3       30.02       26.86      7.62 o 
   3   6   3       55.87       57.66     16.08 o 
   4   6   3        8.09        7.85      1.53 o 
   5   6   3       21.76       20.15      2.54 o 
   6   6   3        1.21        2.61      1.51 o 
 -20   0   4       55.06       58.27      3.39 o 
 -18   0   4       69.71       80.52      2.81 o 
 -16   0   4        2.67        2.09      0.68 o 
 -14   0   4     1620.30     1493.60     19.35 o 
 -12   0   4     1243.91     1011.28     15.68 o 
 -10   0   4     1221.14     1112.13     14.94 o 
  -8   0   4     1528.61     1382.38     18.43 o 
  -6   0   4       14.50       24.35      0.47 o 
  -4   0   4     1931.37     1912.75     22.94 o 
  -2   0   4     1178.62     1439.42     22.03 o 
   0   0   4     5216.03     6341.36    114.55 o 
   2   0   4     2643.94     2695.93     49.64 o 
   4   0   4       13.30       22.77      0.54 o 
   6   0   4       79.01       81.96      1.30 o 
   8   0   4     1633.03     1613.98     19.88 o 
  10   0   4       79.03       66.99      2.01 o 
  12   0   4     1084.48     1118.73     18.76 o 
  14   0   4       47.95       51.14      1.85 o 
  16   0   4      161.38      151.54      5.86 o 
  18   0   4       12.40        7.68      3.10 o 
 -21   1   4       66.94       60.63     10.21 o 
 -20   1   4        5.49        5.43      1.16 o 
 -19   1   4       12.40       11.47      1.15 o 
 -18   1   4       40.03       40.29      2.26 o 
 -17   1   4      386.15      407.38     24.67 o 
 -16   1   4      262.29      272.29      5.66 o 
 -15   1   4       26.48       26.38      1.21 o 
 -14   1   4       20.81       23.21      1.32 o 
 -13   1   4       45.30       36.73      0.71 o 
 -12   1   4      947.40      915.21     39.63 o 
 -11   1   4      227.59      214.00      2.14 o 
 -10   1   4      651.36      633.06     15.12 o 
  -9   1   4        2.70        1.22      0.22 o 
  -8   1   4     1025.24     1039.55      8.75 o 
  -7   1   4     2132.02     2088.55     17.71 o 
  -6   1   4       75.39       81.61      2.51 o 
  -5   1   4      435.32      375.10      7.39 o 
  -4   1   4        1.97        4.49      0.28 o 
  -3   1   4      151.62      168.05      1.88 o 
  -2   1   4     2046.00     2140.39    308.63 o 
  -1   1   4       61.49       56.20      8.33 o 
   0   1   4     3495.70     3809.87    367.03 o 
   1   1   4      232.11      249.34     25.22 o 
   2   1   4       37.76       32.95      1.24 o 
   3   1   4     1606.36     1597.66     36.41 o 
   4   1   4     1733.79     1621.67     15.19 o 
   5   1   4      538.84      558.22     10.90 o 
   6   1   4        0.02        0.67      0.20 o 
   7   1   4      100.85      101.98      1.27 o 
   8   1   4       15.66       16.88      0.46 o 
   9   1   4       18.38       17.00      0.48 o 
  10   1   4      300.99      306.34      3.26 o 
  11   1   4       29.86       31.93      0.76 o 
  12   1   4        7.53        8.35      0.71 o 
  13   1   4       16.46       17.89      0.80 o 
  14   1   4      333.34      301.93      8.89 o 
  15   1   4        4.81        4.89      0.75 o 
  16   1   4       83.48       75.59      6.96 o 
  17   1   4       15.66       15.24      2.39 o 
  18   1   4        9.05       10.54      3.13 o 
 -20   2   4       24.59       23.81      2.07 o 
 -19   2   4      166.25      175.71      4.93 o 
 -18   2   4        9.00        8.61      1.48 o 
 -17   2   4      268.01      288.74     11.86 o 
 -16   2   4       21.92       24.37      1.01 o 
 -15   2   4       54.69       56.78      1.34 o 
 -14   2   4       19.81       18.52      1.39 o 
 -13   2   4       41.88       40.80      0.82 o 
 -12   2   4      156.31      158.92      1.85 o 
 -11   2   4       23.93       24.50      1.51 o 
 -10   2   4      106.30      106.73      1.24 o 
  -9   2   4        4.63        5.70      0.27 o 
  -8   2   4      306.04      279.70      5.27 o 
  -7   2   4      224.07      216.69      2.42 o 
  -6   2   4       20.24       18.48      0.69 o 
  -5   2   4      403.13      383.87     10.20 o 
  -4   2   4       83.40      101.93      1.30 o 
  -3   2   4     5775.17     5541.30     65.28 o 
  -1   2   4        3.12        2.71      0.20 o 
   0   2   4       90.60       91.33      1.61 o 
   1   2   4       13.67       16.23      0.32 o 
   2   2   4      645.85      647.06     33.64 o 
   3   2   4      277.29      281.62      3.11 o 
   4   2   4      200.02      229.11     12.30 o 
   5   2   4       63.60       61.35      4.47 o 
   6   2   4        3.33        3.49      0.28 o 
   7   2   4     1405.55     1404.36     13.32 o 
   8   2   4       44.46       42.67      0.74 o 
   9   2   4       30.29       30.83      0.61 o 
  10   2   4       10.39       10.70      0.46 o 
  11   2   4      270.64      280.26      3.58 o 
  12   2   4      288.98      307.14      4.16 o 
  13   2   4        9.16        8.58      0.71 o 
  14   2   4       27.50       23.55      3.72 o 
  15   2   4        0.74        0.90      0.83 o 
  16   2   4       48.70       40.46      4.84 o 
  17   2   4      259.48      245.68     66.75 o 
  18   2   4        9.25       13.39      3.83 o 
 -19   3   4        3.62        4.09      1.47 o 
 -18   3   4       25.52       25.20      1.78 o 
 -17   3   4      220.04      248.67      5.14 o 
 -16   3   4        6.44        6.63      1.30 o 
 -15   3   4       47.14       56.09      1.52 o 
 -14   3   4        4.18        5.82      0.88 o 
 -13   3   4       10.93       12.34      1.55 o 
 -12   3   4      128.94      128.39      2.36 o 
 -11   3   4      143.92      144.44     11.60 o 
 -10   3   4        7.24        7.90      0.49 o 
  -9   3   4        2.33        2.92      0.38 o 
  -8   3   4        0.67        0.65      0.36 o 
  -7   3   4      839.61      816.65     26.25 o 
  -6   3   4        0.06        0.56      0.31 o 
  -5   3   4      623.18      634.52     28.86 o 
  -4   3   4      734.61      751.17     49.87 o 
  -3   3   4      605.13      655.34     52.27 o 
  -2   3   4        2.11        2.59      0.24 o 
  -1   3   4      402.61      425.90     13.91 o 
   0   3   4       23.85       26.10      0.99 o 
   1   3   4        0.13        0.82      0.28 o 
   2   3   4      168.18      183.30      3.37 o 
   3   3   4      342.17      359.69      5.48 o 
   4   3   4       21.50       21.25      0.97 o 
   5   3   4      527.61      544.27     26.76 o 
   6   3   4      114.90      118.28     11.91 o 
   7   3   4        7.49        9.22      0.52 o 
   8   3   4       29.62       29.66      1.36 o 
   9   3   4      288.78      275.34     18.21 o 
  10   3   4       14.63       13.96      0.66 o 
  11   3   4       29.29       26.40      2.21 o 
  12   3   4        9.68        8.65      0.82 o 
  13   3   4        9.82       10.02      1.11 o 
  14   3   4       40.45       42.90      5.86 o 
  15   3   4       25.13       25.39      4.76 o 
  16   3   4       10.47       10.86      2.11 o 
 -17   4   4       16.29       16.21      1.72 o 
 -16   4   4        8.88       12.55      1.62 o 
 -15   4   4       35.56       40.25      2.11 o 
 -14   4   4       62.80       70.15      3.26 o 
 -13   4   4      103.25       98.22     15.57 o 
 -12   4   4       59.99       54.01      1.77 o 
 -11   4   4        5.92        5.48      0.68 o 
 -10   4   4       58.53       56.50      1.45 o 
  -9   4   4      259.29      280.48      8.42 o 
  -8   4   4       29.88       29.33      3.41 o 
  -7   4   4      172.53      163.83     10.88 o 
  -6   4   4        5.98        6.10      0.46 o 
  -5   4   4      270.37      269.66     13.16 o 
  -4   4   4       44.09       42.26      4.97 o 
  -3   4   4       77.60       74.74      1.51 o 
  -2   4   4        7.40        7.04      0.42 o 
  -1   4   4        1.31        1.62      0.42 o 
   0   4   4      147.45      144.68      4.91 o 
   1   4   4        2.01        1.72      0.36 o 
   2   4   4      458.08      501.71     13.23 o 
   3   4   4      264.44      290.82     12.23 o 
   4   4   4       93.15       97.82      6.18 o 
   5   4   4       31.92       33.10      1.29 o 
   6   4   4       18.46       18.16      2.46 o 
   7   4   4      140.77      144.48     15.95 o 
   8   4   4        2.09        1.75      0.56 o 
   9   4   4        9.61        9.39      1.80 o 
  10   4   4        6.16        6.04      0.74 o 
  11   4   4       21.61       20.39      1.72 o 
  12   4   4       56.67       57.19      2.61 o 
  13   4   4       55.26       60.49      4.23 o 
  14   4   4        0.76       -0.03      1.48 o 
 -14   5   4        0.12        1.00      1.37 o 
 -13   5   4       21.66       18.84      3.48 o 
 -12   5   4      110.81      118.12     12.90 o 
 -11   5   4        0.90        0.25      1.18 o 
 -10   5   4       28.20       31.13      2.94 o 
  -9   5   4       11.99       13.89      2.09 o 
  -8   5   4       18.82       19.04      1.23 o 
  -7   5   4       41.82       45.07      3.73 o 
  -6   5   4        1.94        1.76      0.60 o 
  -5   5   4       53.66       59.20      2.84 o 
  -4   5   4        6.71        6.90      0.98 o 
  -3   5   4       35.82       35.02      2.02 o 
  -2   5   4      206.42      227.38     16.47 o 
  -1   5   4       11.76       13.65      0.72 o 
   0   5   4       73.98       88.52      6.57 o 
   1   5   4       47.39       51.82     10.59 o 
   2   5   4        0.32        0.71      0.67 o 
   3   5   4       79.25       93.90      2.70 o 
   4   5   4        0.02        0.64      0.72 o 
   5   5   4       26.97       27.26      2.37 o 
   6   5   4        1.80        1.55      0.79 o 
   7   5   4        4.91        2.64      0.94 o 
   8   5   4        2.55        1.97      1.41 o 
   9   5   4       54.61       46.59      5.61 o 
  10   5   4       20.97       21.62      1.93 o 
  11   5   4        9.83        9.11      1.80 o 
  -8   6   4       31.37       33.15      2.06 o 
  -7   6   4        1.34        1.40      0.91 o 
  -6   6   4        0.46        0.40      0.96 o 
  -5   6   4        0.23        0.16      1.07 o 
  -4   6   4        0.06       -0.18      0.86 o 
  -3   6   4       23.53       17.18      1.54 o 
  -2   6   4       27.01       24.12      7.57 o 
  -1   6   4       43.47       39.45     12.57 o 
   0   6   4        6.91        6.04      3.25 o 
   1   6   4        1.88        2.45      1.96 o 
   2   6   4       95.72       85.29     17.73 o 
   3   6   4       12.56        9.74      3.82 o 
   4   6   4        6.33        4.00      1.42 o 
   5   6   4        0.35        0.14      1.04 o 
   6   6   4        3.29        3.85      1.86 o 
 -21   0   5       24.72       27.49      3.65 o 
 -19   0   5        0.51        1.32      1.00 o 
 -17   0   5      369.62      390.64      6.46 o 
 -15   0   5      226.46      226.92      3.78 o 
 -13   0   5      617.22      654.37     11.27 o 
 -11   0   5       11.88       11.53      0.56 o 
  -9   0   5       71.06       69.54      1.29 o 
  -7   0   5     1076.59     1101.09     12.81 o 
  -5   0   5      177.53      159.22      2.04 o 
  -3   0   5    15778.63    12122.06    368.93 o 
  -1   0   5     2014.55     2400.03     37.61 o 
   1   0   5     9986.10     9756.89    211.16 o 
   3   0   5     1462.73     1648.14     23.67 o 
   5   0   5       13.51       16.52      0.45 o 
   7   0   5     3417.50     3437.37     43.85 o 
   9   0   5      253.50      251.95      3.44 o 
  11   0   5      604.25      583.79      9.12 o 
  13   0   5      732.64      790.78     13.40 o 
  15   0   5        7.54        6.36      1.32 o 
  17   0   5        0.17       -0.91      2.72 o 
 -21   1   5        2.47        2.39      1.38 o 
 -20   1   5        0.70        0.35      1.02 o 
 -19   1   5       95.60       94.01      9.59 o 
 -18   1   5        8.87        9.01      0.70 o 
 -17   1   5       66.10       68.55      1.63 o 
 -16   1   5       28.74       26.99      0.75 o 
 -15   1   5      571.60      574.41     10.65 o 
 -14   1   5        3.91        3.35      0.41 o 
 -13   1   5       57.09       54.30      0.98 o 
 -12   1   5        1.93        0.29      0.29 o 
 -11   1   5      308.36      290.75      2.75 o 
 -10   1   5      314.72      302.11      7.36 o 
  -9   1   5       24.41       22.53      0.42 o 
  -8   1   5       43.37       49.22      0.94 o 
  -7   1   5      873.42      804.57      7.58 o 
  -6   1   5      621.29      580.36      5.12 o 
  -5   1   5     2070.94     1990.67     94.95 o 
  -4   1   5     1206.62     1251.49     16.27 o 
  -3   1   5      651.70      832.75      8.80 o 
  -2   1   5       48.88       60.41      4.33 o 
  -1   1   5     2462.08     2620.55    227.26 o 
   0   1   5       15.61       11.74      0.38 o 
   1   1   5      569.85      611.08      5.96 o 
   2   1   5      118.26      151.06      1.65 o 
   3   1   5       42.89       47.93      3.03 o 
   4   1   5      796.46      748.46     19.88 o 
   5   1   5       66.59       70.48      1.56 o 
   6   1   5     1686.34     1640.03     31.97 o 
   7   1   5      230.84      221.72      4.03 o 
   8   1   5        9.21        9.55      0.35 o 
   9   1   5     1055.30     1048.93     21.45 o 
  10   1   5       85.12       82.71      2.83 o 
  11   1   5      216.03      215.46      2.90 o 
  12   1   5       27.73       24.85      0.84 o 
  13   1   5       65.01       58.85      1.44 o 
  14   1   5      172.81      153.07      9.19 o 
  15   1   5       18.36       16.75      1.69 o 
  16   1   5       46.41       45.59      5.13 o 
  17   1   5       10.22       10.39      2.12 o 
  18   1   5        0.34        0.90      1.99 o 
 -21   2   5        2.37        0.96      1.66 o 
 -20   2   5       53.98       62.13      2.49 o 
 -19   2   5       13.85       14.41      1.55 o 
 -18   2   5       51.46       57.17      2.34 o 
 -17   2   5       15.02       15.27      0.99 o 
 -16   2   5       35.39       34.45      2.44 o 
 -15   2   5       14.50       15.38      0.74 o 
 -14   2   5       48.38       51.95      1.75 o 
 -13   2   5      166.34      164.62      9.30 o 
 -12   2   5      268.83      270.55      2.88 o 
 -11   2   5       36.65       39.06      1.46 o 
 -10   2   5      304.21      290.92      8.82 o 
  -9   2   5       99.17       89.15      4.39 o 
  -8   2   5     3881.59     3783.50     32.98 o 
  -7   2   5      597.62      538.57     41.53 o 
  -6   2   5        0.33        0.29      0.36 o 
  -5   2   5       45.63       45.24      2.11 o 
  -4   2   5       48.06       76.60      5.65 o 
  -3   2   5     1901.00     2057.49     39.89 o 
  -2   2   5     1303.61     1638.90     92.40 o 
  -1   2   5       24.15       27.20      0.47 o 
   0   2   5      585.88      572.27     34.75 o 
   1   2   5      292.54      286.65     13.79 o 
   2   2   5     1721.13     1873.66     75.76 o 
   3   2   5       89.73       90.77      1.34 o 
   4   2   5       49.30       43.34      0.77 o 
   5   2   5       22.93       22.96      2.15 o 
   6   2   5     1173.87     1163.08     11.68 o 
   7   2   5       88.88       88.17      1.23 o 
   8   2   5      225.29      216.76      5.50 o 
   9   2   5      106.67      104.90      3.16 o 
  10   2   5       20.93       19.36      0.54 o 
  11   2   5      225.80      218.56     17.02 o 
  12   2   5      171.69      160.13      5.75 o 
  13   2   5       15.75       14.31      0.87 o 
  14   2   5       23.97       20.15      1.04 o 
  15   2   5       18.07       14.81      1.10 o 
  16   2   5      103.28       88.78     18.73 o 
  17   2   5        1.40        1.51      1.80 o 
 -19   3   5       23.65       23.14      2.59 o 
 -18   3   5       13.42       13.81      1.68 o 
 -17   3   5       16.08       19.62      2.33 o 
 -16   3   5        9.00        9.10      1.21 o 
 -15   3   5        0.49        1.47      0.85 o 
 -14   3   5        0.72        0.70      0.81 o 
 -13   3   5       51.82       53.25      4.74 o 
 -12   3   5       99.36       96.86      2.27 o 
 -11   3   5       34.84       36.11      1.36 o 
 -10   3   5      758.86      773.66     19.69 o 
  -9   3   5       65.96       65.81      2.55 o 
  -8   3   5      106.68      106.61      1.92 o 
  -7   3   5      586.86      606.57     10.29 o 
  -6   3   5      455.19      440.91      6.49 o 
  -5   3   5        4.44        5.08      0.36 o 
  -4   3   5      169.14      168.54      2.17 o 
  -3   3   5       61.59       68.11      1.43 o 
  -2   3   5      145.21      161.68      1.80 o 
  -1   3   5        0.79        1.12      0.25 o 
   0   3   5      274.21      281.56      9.80 o 
   1   3   5       82.25       87.26      4.31 o 
   2   3   5       16.16       17.00      1.28 o 
   3   3   5        1.35        1.41      0.27 o 
   4   3   5      918.37      938.23      9.29 o 
   5   3   5        3.58        4.05      0.36 o 
   6   3   5      439.19      443.27     14.05 o 
   7   3   5       50.03       49.54      0.90 o 
   8   3   5       47.45       44.16      0.88 o 
   9   3   5        5.86        5.64      0.52 o 
  10   3   5       18.19       17.98      0.76 o 
  11   3   5        8.84        8.77      0.95 o 
  12   3   5        1.33        1.62      0.79 o 
  13   3   5       33.86       33.30      5.36 o 
  14   3   5       69.61       63.44      7.99 o 
  15   3   5        2.48        2.89      1.51 o 
  16   3   5       53.76       51.41      6.51 o 
 -17   4   5       19.36       24.69      2.16 o 
 -16   4   5       19.51       22.56      1.77 o 
 -15   4   5       27.87       28.69      1.85 o 
 -14   4   5        2.92        2.27      1.36 o 
 -13   4   5      137.61      138.95     27.25 o 
 -12   4   5      209.31      208.47      3.42 o 
 -11   4   5       41.29       38.24      3.38 o 
 -10   4   5       32.61       30.69      0.89 o 
  -9   4   5        6.55        5.65      0.56 o 
  -8   4   5      163.95      167.31      2.40 o 
  -7   4   5        0.04        0.55      0.44 o 
  -6   4   5       17.79       17.56      0.85 o 
  -5   4   5        3.50        3.95      0.43 o 
  -4   4   5      194.96      197.56      2.83 o 
  -3   4   5      167.08      180.25      9.50 o 
  -2   4   5        4.10        4.55      0.41 o 
  -1   4   5       89.69       83.89      9.71 o 
   0   4   5        0.06        0.36      0.34 o 
   1   4   5       60.29       56.97      3.67 o 
   2   4   5      965.02     1037.50     95.57 o 
   3   4   5       24.26       23.43      2.29 o 
   4   4   5       49.23       47.85      2.17 o 
   5   4   5       42.83       44.77      1.05 o 
   6   4   5      230.55      255.22     31.62 o 
   7   4   5      110.50      118.20      2.76 o 
   8   4   5      129.98      146.16      9.86 o 
   9   4   5        0.07        0.15      0.65 o 
  10   4   5        8.82        9.45      1.17 o 
  11   4   5       25.08       25.24      1.85 o 
  12   4   5       27.59       28.89      4.56 o 
  13   4   5       14.85       14.21      2.77 o 
  14   4   5       15.76       16.90      2.90 o 
 -14   5   5       68.61       72.29      8.20 o 
 -13   5   5        1.18        2.27      1.25 o 
 -12   5   5        0.25        0.91      1.02 o 
 -11   5   5       11.34       10.71      3.77 o 
 -10   5   5       29.56       29.14      1.40 o 
  -9   5   5       13.70       14.24      3.50 o 
  -8   5   5        0.36        0.50      0.59 o 
  -7   5   5       21.01       19.82      1.08 o 
  -6   5   5       19.91       20.54      3.58 o 
  -5   5   5      103.41      120.93     13.00 o 
  -4   5   5        0.53        1.17      0.55 o 
  -3   5   5       15.44       13.96      1.18 o 
  -2   5   5        0.08        0.30      0.73 o 
  -1   5   5      113.44      133.02     24.68 o 
   0   5   5       64.97       74.08      3.04 o 
   1   5   5      158.23      204.51      3.69 o 
   2   5   5        4.95        5.92      2.56 o 
   3   5   5        2.57        2.58      0.67 o 
   4   5   5       85.42       92.74      2.66 o 
   5   5   5        2.11        1.76      0.82 o 
   6   5   5       10.06       10.20      1.74 o 
   7   5   5        5.06        3.67      1.44 o 
   8   5   5        8.12        3.75      1.27 o 
   9   5   5       91.74       88.21      3.49 o 
  10   5   5        8.92        8.88      1.63 o 
  -8   6   5        4.81        5.03      1.10 o 
  -7   6   5       22.74       25.67      1.60 o 
  -6   6   5        1.89        2.87      1.09 o 
  -5   6   5        5.71        5.19      0.92 o 
  -4   6   5        0.16        0.11      1.13 o 
  -3   6   5      100.24       94.42     36.66 o 
  -2   6   5        3.68        3.99      0.92 o 
  -1   6   5        4.57        5.09      2.41 o 
   0   6   5       11.60       11.21      3.01 o 
   1   6   5        4.05        4.87      1.01 o 
   2   6   5        0.79        0.17      1.15 o 
   3   6   5        0.10        0.04      1.34 o 
   4   6   5       12.76       11.55      3.65 o 
   5   6   5        7.84        8.89      1.57 o 
 -22   0   6      122.58      127.73      5.19 o 
 -20   0   6      282.02      316.82      7.80 o 
 -18   0   6     1166.99     1229.91     24.83 o 
 -16   0   6       31.33       31.37      1.11 o 
 -14   0   6      148.86      151.34      2.71 o 
 -12   0   6       14.05       16.03      0.64 o 
 -10   0   6      101.78       90.07      1.65 o 
  -8   0   6     2980.41     2787.79     31.27 o 
  -6   0   6      215.51      183.11      2.68 o 
  -4   0   6     2909.88     2898.63     40.83 o 
  -2   0   6      490.93      507.69      7.16 o 
   0   0   6       23.10       31.14      0.78 o 
   2   0   6     3144.00     3285.91     51.47 o 
   4   0   6      236.29      248.84      3.53 o 
   6   0   6      281.59      311.81      4.17 o 
   8   0   6      158.35      166.17      2.44 o 
  10   0   6       18.31       17.73      0.68 o 
  12   0   6       83.58       84.25      2.30 o 
  14   0   6        1.76        2.52      1.20 o 
  16   0   6      300.62      293.51     13.13 o 
  18   0   6      141.41      142.70      8.19 o 
 -21   1   6       35.32       42.42      2.96 o 
 -20   1   6       61.88       54.85     12.05 o 
 -19   1   6       96.75      101.83      8.81 o 
 -18   1   6        6.87        5.85      0.68 o 
 -17   1   6       12.52       13.39      0.69 o 
 -16   1   6      315.64      307.26      3.48 o 
 -15   1   6      397.06      392.81      4.30 o 
 -14   1   6      189.36      167.69      2.57 o 
 -13   1   6        3.69        5.18      0.36 o 
 -12   1   6        8.19        9.59      0.32 o 
 -11   1   6      248.07      242.14      2.33 o 
 -10   1   6        0.29        2.04      0.34 o 
  -9   1   6       15.50       18.02      0.35 o 
  -8   1   6      156.60      155.13      1.56 o 
  -7   1   6        3.77        2.85      0.18 o 
  -6   1   6     2033.31     1935.81     23.82 o 
  -5   1   6       37.83       28.39      0.42 o 
  -4   1   6     1765.32     1709.87     82.85 o 
  -3   1   6        1.90        2.81      0.16 o 
  -2   1   6     1388.31     1461.67     54.42 o 
  -1   1   6      924.23      952.97      9.57 o 
   0   1   6      124.05      132.05      3.95 o 
   1   1   6      485.62      526.79      5.33 o 
   2   1   6      326.06      364.28     33.35 o 
   3   1   6       25.59       37.47      1.45 o 
   4   1   6      444.94      445.56      4.31 o 
   5   1   6       83.09       87.22      1.09 o 
   6   1   6     2774.83     2628.21     34.74 o 
   7   1   6      155.00      150.89      1.74 o 
   8   1   6        5.36        5.80      0.33 o 
   9   1   6       65.42       62.30      2.65 o 
  10   1   6      892.64      886.73      8.70 o 
  11   1   6        4.74        3.46      0.55 o 
  12   1   6        0.12       -0.03      0.50 o 
  13   1   6       41.64       35.12      1.24 o 
  14   1   6        1.76        1.22      0.95 o 
  15   1   6       99.43       99.18      4.19 o 
  16   1   6      161.56      168.20     14.79 o 
  17   1   6       62.69       60.79     12.39 o 
 -21   2   6        1.86        2.51      1.78 o 
 -20   2   6        5.50        4.87      1.39 o 
 -19   2   6       25.06       30.48      1.77 o 
 -18   2   6      124.99      139.12      6.62 o 
 -17   2   6        4.30        4.63      0.85 o 
 -16   2   6        0.33        0.28      0.64 o 
 -15   2   6        1.74        1.38      0.61 o 
 -14   2   6      352.18      357.06     11.01 o 
 -13   2   6      724.03      721.99      8.65 o 
 -12   2   6        0.13        0.48      0.35 o 
 -11   2   6       98.05       95.54      1.18 o 
 -10   2   6       79.08       87.11      3.88 o 
  -9   2   6      884.12      898.29     21.43 o 
  -8   2   6       23.15       22.28      0.45 o 
  -7   2   6      156.90      150.71      4.36 o 
  -6   2   6      318.16      344.16      3.40 o 
  -5   2   6       63.90       60.49      1.91 o 
  -4   2   6      483.91      492.09     13.88 o 
  -3   2   6       33.19       19.93      2.48 o 
  -2   2   6      364.86      388.85     21.00 o 
  -1   2   6      731.45      734.33     70.00 o 
   0   2   6       11.31        8.23      0.27 o 
   1   2   6      832.40      841.50     43.33 o 
   2   2   6        0.05        0.42      0.19 o 
   3   2   6     1894.00     1897.46     20.60 o 
   4   2   6      224.35      218.73      2.59 o 
   5   2   6        6.10        4.86      0.49 o 
   6   2   6       58.67       67.14      2.13 o 
   7   2   6       93.53       83.08      2.10 o 
   8   2   6      298.08      296.84      6.73 o 
   9   2   6       56.10       52.16      1.29 o 
  10   2   6        0.72        1.06      0.43 o 
  11   2   6      124.87      116.12      4.80 o 
  12   2   6       38.13       38.32      1.28 o 
  13   2   6      340.25      309.68     16.02 o 
  14   2   6       11.69        9.23      1.09 o 
  15   2   6       12.34       10.52      2.83 o 
  16   2   6        1.50        0.10      1.60 o 
  17   2   6       16.35       18.08      3.72 o 
 -19   3   6       12.95       14.63      2.20 o 
 -18   3   6        2.11        0.68      1.52 o 
 -17   3   6        1.28        2.26      1.30 o 
 -16   3   6        0.00       -0.75      1.15 o 
 -15   3   6       81.58       86.65      5.78 o 
 -14   3   6       10.67       10.65      1.15 o 
 -13   3   6       10.55        9.76      1.41 o 
 -12   3   6       11.80       12.04      1.10 o 
 -11   3   6      554.93      555.25     18.38 o 
 -10   3   6      186.06      192.58      2.50 o 
  -9   3   6       91.33       86.17      1.43 o 
  -8   3   6       44.28       42.61      1.45 o 
  -7   3   6      211.98      197.30      2.98 o 
  -6   3   6        2.59        3.40      0.37 o 
  -5   3   6       18.52       23.69      0.59 o 
  -4   3   6      319.74      366.31      4.59 o 
  -3   3   6        6.89        6.44      1.54 o 
  -2   3   6        2.16        3.08      0.28 o 
  -1   3   6      805.68      807.99     31.33 o 
   0   3   6       96.99       97.54      1.26 o 
   1   3   6     1411.93     1442.79     43.38 o 
   2   3   6      491.00      504.69     34.90 o 
   3   3   6       66.26       66.21      1.02 o 
   4   3   6        5.03        5.30      0.39 o 
   5   3   6      167.45      171.22      8.36 o 
   6   3   6       28.04       23.57      0.73 o 
   7   3   6       15.27       12.85      1.06 o 
   8   3   6       19.61       17.66      1.34 o 
   9   3   6       54.50       51.92      5.31 o 
  10   3   6       22.32       21.57      0.95 o 
  11   3   6      365.32      360.07     34.62 o 
  12   3   6       12.48       12.49      1.60 o 
  13   3   6        0.61        1.58      1.23 o 
  14   3   6        0.29       -0.75      1.31 o 
  15   3   6      190.60      192.67     31.25 o 
 -17   4   6       15.61       16.54      1.78 o 
 -16   4   6        0.12        1.27      1.42 o 
 -15   4   6        9.25        8.36      1.47 o 
 -14   4   6       11.82       14.12      1.56 o 
 -13   4   6      220.13      228.48     26.37 o 
 -12   4   6        6.82        5.87      0.64 o 
 -11   4   6       20.60       20.18      0.88 o 
 -10   4   6       30.68       30.45      3.60 o 
  -9   4   6       75.33       75.82      1.37 o 
  -8   4   6       98.28       98.77      1.54 o 
  -7   4   6       30.10       27.44      2.36 o 
  -6   4   6       24.21       23.93      1.87 o 
  -5   4   6      156.52      161.36      2.21 o 
  -4   4   6      311.35      316.48     20.55 o 
  -3   4   6      236.66      228.07      2.92 o 
  -2   4   6       38.67       32.45      4.66 o 
  -1   4   6       81.94       74.86      7.10 o 
   0   4   6      123.75      111.34     19.08 o 
   1   4   6       19.49       19.46      3.59 o 
   2   4   6      247.19      229.63     11.19 o 
   3   4   6        9.41        9.48      0.76 o 
   4   4   6        0.02        0.07      0.48 o 
   5   4   6        1.05        1.46      0.50 o 
   6   4   6       33.51       37.61      2.48 o 
   7   4   6        0.06        1.00      0.61 o 
   8   4   6       38.71       41.68      1.28 o 
   9   4   6       57.64       56.64      2.97 o 
  10   4   6       11.02        9.50      1.95 o 
  11   4   6       34.11       34.48      2.08 o 
  12   4   6       10.25       10.21      1.61 o 
  13   4   6       43.86       46.79      2.74 o 
 -14   5   6       53.36       58.66     11.60 o 
 -13   5   6        0.08       -0.56      1.12 o 
 -12   5   6        0.00       -0.40      1.00 o 
 -11   5   6       29.93       31.75      8.77 o 
 -10   5   6       23.48       24.30      1.83 o 
  -9   5   6       10.45        9.48      1.03 o 
  -8   5   6        9.05        7.91      0.95 o 
  -7   5   6       42.24       40.36      1.23 o 
  -6   5   6       49.01       61.50      1.90 o 
  -5   5   6       24.62       23.08      0.84 o 
  -4   5   6      123.73      141.16      3.25 o 
  -3   5   6      118.42      110.10      2.40 o 
  -2   5   6        4.99        5.83      1.11 o 
  -1   5   6        3.00        4.45      0.66 o 
   0   5   6       38.68       41.39      7.11 o 
   1   5   6        2.16        4.31      0.71 o 
   2   5   6       13.73       13.36      0.91 o 
   3   5   6       39.95       41.19      4.87 o 
   4   5   6       26.83       28.65      2.06 o 
   5   5   6        1.30        1.28      0.90 o 
   6   5   6       34.98       28.01      7.98 o 
   7   5   6        8.42        6.80      1.24 o 
   8   5   6        0.17        0.14      1.65 o 
   9   5   6        0.27        1.28      1.39 o 
  10   5   6       42.05       40.38      4.30 o 
  -8   6   6       19.19       21.89      1.57 o 
  -7   6   6        0.32        1.71      0.93 o 
  -6   6   6        6.70        6.62      1.08 o 
  -5   6   6       22.04       21.72      4.20 o 
  -4   6   6       23.18       21.43      7.42 o 
  -3   6   6       16.61       16.64      5.10 o 
  -2   6   6        7.26        7.76      1.15 o 
  -1   6   6        6.28        7.26      1.01 o 
   0   6   6        1.94        1.71      0.95 o 
   1   6   6        0.67        0.56      0.89 o 
   2   6   6        1.28        1.67      1.10 o 
   3   6   6        1.36        1.38      1.33 o 
   4   6   6       26.88       19.39      4.75 o 
 -21   0   7       54.60       60.99      3.12 o 
 -19   0   7        2.11        2.23      1.07 o 
 -17   0   7      247.74      265.80      4.80 o 
 -15   0   7       31.20       29.02      1.00 o 
 -13   0   7       37.88       45.14      1.15 o 
 -11   0   7      318.09      305.64      4.47 o 
  -9   0   7     1600.81     1546.27     18.06 o 
  -7   0   7     3936.99     3733.15     47.48 o 
  -5   0   7     1395.25     1538.80     22.26 o 
  -3   0   7      304.27      291.22      4.77 o 
  -1   0   7       29.43       22.98      0.58 o 
   1   0   7      942.90     1091.12     14.77 o 
   3   0   7     3761.18     3867.96     54.19 o 
   5   0   7      315.92      347.75      5.12 o 
   7   0   7     2204.50     2173.94     39.94 o 
   9   0   7      107.87      103.20      2.21 o 
  11   0   7        5.71        5.13      2.05 o 
  13   0   7      414.07      433.16     12.12 o 
  15   0   7      113.35      114.56      6.03 o 
  17   0   7        7.28        5.80      3.05 o 
 -22   1   7       15.81       16.42      4.01 o 
 -21   1   7       87.64       93.09      4.16 o 
 -20   1   7        4.25        2.94      1.02 o 
 -19   1   7       86.47       87.62      9.46 o 
 -18   1   7       71.89       76.95      1.51 o 
 -17   1   7       88.53       86.45      1.84 o 
 -16   1   7       76.68       80.27      1.33 o 
 -15   1   7        0.73        1.09      0.45 o 
 -14   1   7       93.15       93.61      2.52 o 
 -13   1   7      210.45      200.13      2.28 o 
 -12   1   7        3.39        3.42      0.31 o 
 -11   1   7      946.06      891.21     16.49 o 
 -10   1   7     1140.54     1016.92     40.23 o 
  -9   1   7     3448.82     3330.96     27.40 o 
  -8   1   7        2.44        0.75      0.23 o 
  -7   1   7      183.84      178.33      6.57 o 
  -6   1   7      155.61      166.89      1.81 o 
  -5   1   7     1174.38     1128.44    103.09 o 
  -4   1   7     2620.39     2621.69    273.36 o 
  -3   1   7       39.56       37.57      1.60 o 
  -2   1   7       17.36       20.60      1.31 o 
  -1   1   7        2.28        4.35      0.44 o 
   0   1   7     2896.60     3446.83    139.79 o 
   1   1   7      560.49      544.44      9.13 o 
   2   1   7      156.62      159.09      1.65 o 
   3   1   7       42.36       44.54      0.70 o 
   4   1   7       27.08       23.31      0.44 o 
   5   1   7     2068.66     1986.32     34.37 o 
   6   1   7      186.24      177.25      3.36 o 
   7   1   7      104.79      104.82      6.53 o 
   8   1   7       33.64       32.91      0.61 o 
   9   1   7       25.93       25.44      0.57 o 
  10   1   7      277.14      251.35      4.83 o 
  11   1   7       21.68       19.23      0.84 o 
  12   1   7      245.99      216.66      6.35 o 
  13   1   7        1.84        2.21      0.87 o 
  14   1   7       29.03       29.23      4.29 o 
  15   1   7      107.21      102.73      5.61 o 
  16   1   7       17.38       20.38      2.70 o 
  17   1   7        6.84        3.72      2.13 o 
 -21   2   7       43.75       46.22      2.84 o 
 -20   2   7        0.04        0.81      1.32 o 
 -19   2   7       16.65       19.36      1.57 o 
 -18   2   7      156.03      176.01      4.08 o 
 -17   2   7        2.23        2.98      0.72 o 
 -16   2   7       46.61       49.46      2.12 o 
 -15   2   7       17.22       20.24      0.80 o 
 -14   2   7      251.69      273.16      4.38 o 
 -13   2   7       82.99       85.23      1.36 o 
 -12   2   7      191.11      194.96      2.52 o 
 -11   2   7      137.34      134.76      3.81 o 
 -10   2   7      361.29      368.75     14.54 o 
  -9   2   7       11.75       15.09      1.36 o 
  -8   2   7      504.24      486.54      4.81 o 
  -7   2   7      226.06      226.62      8.75 o 
  -6   2   7      100.70       94.42      1.20 o 
  -5   2   7       20.34       19.28      2.18 o 
  -4   2   7      353.86      328.17      6.11 o 
  -3   2   7       52.06       59.56      7.24 o 
  -2   2   7     1414.63     1437.64     15.41 o 
  -1   2   7       78.41       92.50      3.47 o 
   0   2   7       60.03       65.53      2.32 o 
   1   2   7       50.74       45.82      1.39 o 
   2   2   7       46.75       46.64      2.22 o 
   3   2   7      378.17      421.16      5.62 o 
   4   2   7      245.25      238.00      8.80 o 
   5   2   7       89.74       97.41      1.27 o 
   6   2   7      269.14      276.19      3.05 o 
   7   2   7      172.47      168.50      2.42 o 
   8   2   7      167.84      167.55      3.75 o 
   9   2   7        0.16        0.27      0.47 o 
  10   2   7       69.67       63.31      2.89 o 
  11   2   7       37.57       35.55      1.30 o 
  12   2   7      120.20      104.74      9.99 o 
  13   2   7        5.25        4.01      0.95 o 
  14   2   7       71.57       59.46      5.60 o 
  15   2   7       19.89       15.55      4.18 o 
  16   2   7        0.72       -1.06      2.31 o 
 -19   3   7        1.67        3.29      1.56 o 
 -18   3   7       61.66       64.48      2.51 o 
 -17   3   7        7.30        8.75      1.53 o 
 -16   3   7      143.77      158.10      4.10 o 
 -15   3   7        0.46        1.06      0.79 o 
 -14   3   7      515.64      561.21      7.88 o 
 -13   3   7       82.34       89.44      7.91 o 
 -12   3   7       19.05       17.46      1.46 o 
 -11   3   7       34.78       33.71      2.38 o 
 -10   3   7      153.44      163.51      2.05 o 
  -9   3   7        6.06        6.60      0.59 o 
  -8   3   7        3.93        4.36      0.39 o 
  -7   3   7       11.26       11.49      0.91 o 
  -6   3   7      170.11      183.39      2.27 o 
  -5   3   7      459.62      459.91      5.56 o 
  -4   3   7     1780.10     1973.88     32.71 o 
  -3   3   7        8.41        7.28      0.33 o 
  -2   3   7       10.38       10.18      0.67 o 
  -1   3   7       56.64       54.69      1.82 o 
   0   3   7     1299.85     1269.99    112.24 o 
   1   3   7       70.70       71.30      2.78 o 
   2   3   7       16.41       15.36      0.95 o 
   3   3   7        9.24        9.63      0.41 o 
   4   3   7       46.69       45.50      1.59 o 
   5   3   7       56.66       54.94      4.20 o 
   6   3   7       38.42       39.91      3.56 o 
   7   3   7        8.47        6.24      0.78 o 
   8   3   7        7.06        5.91      0.54 o 
   9   3   7       22.75       24.22      0.94 o 
  10   3   7      444.06      435.09     43.84 o 
  11   3   7        2.33        2.34      0.89 o 
  12   3   7       37.19       33.56      2.99 o 
  13   3   7       11.52       11.59      2.59 o 
  14   3   7       32.76       33.24      6.39 o 
  15   3   7        0.11        0.26      3.34 o 
 -17   4   7        3.84        4.54      1.57 o 
 -16   4   7       43.90       46.74      5.33 o 
 -15   4   7        3.83        3.80      1.54 o 
 -14   4   7        7.29        7.06      1.12 o 
 -13   4   7       12.15       10.07      1.48 o 
 -12   4   7      149.95      151.82     13.93 o 
 -11   4   7        8.19        7.65      0.66 o 
 -10   4   7        4.04        3.92      0.58 o 
  -9   4   7       77.12       80.15      4.59 o 
  -8   4   7        0.25        0.66      0.46 o 
  -7   4   7      153.51      161.69      7.97 o 
  -6   4   7       57.09       54.98      1.09 o 
  -5   4   7      133.05      140.73      9.51 o 
  -4   4   7      295.54      269.74     21.16 o 
  -3   4   7        2.73        2.68      0.42 o 
  -2   4   7      438.53      444.30     14.19 o 
  -1   4   7       34.61       30.89      5.19 o 
   0   4   7       78.01       70.70      7.72 o 
   1   4   7        1.48        1.44      0.37 o 
   2   4   7      263.04      273.11      6.36 o 
   3   4   7       25.72       25.44      1.70 o 
   4   4   7        7.06        7.66      0.56 o 
   5   4   7       35.92       36.08      1.48 o 
   6   4   7        0.12        0.36      0.60 o 
   7   4   7       55.96       59.54      3.55 o 
   8   4   7      213.54      226.06      4.14 o 
   9   4   7       83.66       83.04      5.74 o 
  10   4   7       15.15       13.83      2.26 o 
  11   4   7       33.27       32.63      5.56 o 
  12   4   7       33.91       30.68      7.10 o 
 -14   5   7       38.15       40.74      6.39 o 
 -13   5   7        1.84        1.43      1.61 o 
 -12   5   7       11.60       11.13      1.91 o 
 -11   5   7       78.17       73.89      2.51 o 
 -10   5   7        4.05        3.66      0.79 o 
  -9   5   7       71.60       76.90      2.43 o 
  -8   5   7       29.03       27.83      1.23 o 
  -7   5   7        2.05        1.32      0.57 o 
  -6   5   7        5.14        4.78      0.59 o 
  -5   5   7      160.39      180.69      3.46 o 
  -4   5   7       11.65       11.42      1.55 o 
  -3   5   7        6.76        7.61      0.66 o 
  -2   5   7        2.83        3.42      0.60 o 
  -1   5   7       36.38       31.02      1.59 o 
   0   5   7       41.67       53.35      6.25 o 
   1   5   7      104.99      130.34      2.63 o 
   2   5   7        8.73        9.16      0.92 o 
   3   5   7       38.01       35.36      6.65 o 
   4   5   7        4.12        4.46      1.59 o 
   5   5   7      174.37      196.32     46.10 o 
   6   5   7        6.88        6.10      1.24 o 
   7   5   7       59.90       50.66     10.61 o 
   8   5   7        8.12        5.45      1.39 o 
   9   5   7        3.45        2.72      1.38 o 
  -8   6   7        0.01       -0.18      1.02 o 
  -7   6   7       54.33       52.26     17.67 o 
  -6   6   7        7.09        6.38      1.11 o 
  -5   6   7        0.55       -0.11      0.97 o 
  -4   6   7        3.15        2.62      0.90 o 
  -3   6   7        0.63        0.63      0.95 o 
  -2   6   7        2.64        2.94      0.99 o 
  -1   6   7        0.05        0.62      1.20 o 
   0   6   7       14.07       11.08      3.30 o 
   1   6   7        6.38        7.02      1.18 o 
   2   6   7        0.93        1.95      1.39 o 
   3   6   7       32.51       33.19     15.23 o 
 -22   0   8      129.02      125.27      4.76 o 
 -20   0   8        5.40        6.45      1.09 o 
 -18   0   8        0.14        0.29      0.89 o 
 -16   0   8      314.38      324.99      5.24 o 
 -14   0   8      286.26      279.00      4.69 o 
 -12   0   8      627.80      612.62      8.73 o 
 -10   0   8      137.91      136.09      2.06 o 
  -8   0   8      347.18      354.32      4.51 o 
  -6   0   8       30.12       28.22      0.63 o 
  -4   0   8      201.62      250.13      3.49 o 
  -2   0   8     2136.58     2254.69     32.47 o 
   0   0   8     1226.63     1223.55     17.95 o 
   2   0   8      441.48      408.30      6.45 o 
   4   0   8     1689.22     1543.41     24.97 o 
   6   0   8       16.85       14.24      0.54 o 
   8   0   8        4.92        3.83      0.56 o 
  10   0   8       12.09       15.34      1.75 o 
  12   0   8      110.62      115.53      4.54 o 
  14   0   8      505.45      510.43     20.31 o 
  16   0   8       12.66       12.43      3.44 o 
 -22   1   8       23.76       23.52      1.91 o 
 -21   1   8      103.38      103.11      2.90 o 
 -20   1   8      241.71      240.20     23.83 o 
 -19   1   8       48.36       53.60      1.69 o 
 -18   1   8        0.64        0.67      0.60 o 
 -17   1   8        1.09        1.75      0.59 o 
 -16   1   8        1.88        2.42      0.48 o 
 -15   1   8       52.96       55.05      1.00 o 
 -14   1   8      426.24      446.47      4.83 o 
 -13   1   8        0.91        1.67      0.34 o 
 -12   1   8       13.99       12.87      0.37 o 
 -11   1   8        1.16        1.25      0.42 o 
 -10   1   8      741.72      737.24     14.78 o 
  -9   1   8      653.59      601.58      8.35 o 
  -8   1   8      105.02      104.47      4.17 o 
  -7   1   8      207.46      212.71      6.57 o 
  -6   1   8      127.57      132.51      1.49 o 
  -5   1   8       77.34       51.57      0.70 o 
  -4   1   8      158.60      135.47      1.60 o 
  -3   1   8       15.63       10.23      0.27 o 
  -2   1   8      101.29      107.79      1.29 o 
  -1   1   8       24.72       30.04      1.14 o 
   0   1   8     4252.83     4543.28     47.63 o 
   1   1   8       58.16       75.46      1.64 o 
   2   1   8     1327.35     1425.15     66.00 o 
   3   1   8       98.86       97.45      1.34 o 
   4   1   8      133.26      171.55      2.74 o 
   5   1   8      162.05      131.06      1.79 o 
   6   1   8       23.75       17.33      0.58 o 
   7   1   8       61.35       56.61      1.25 o 
   8   1   8        8.54        8.07      0.38 o 
   9   1   8       53.42       49.53      1.54 o 
  10   1   8      333.01      313.54      4.49 o 
  11   1   8      142.49      131.64      2.63 o 
  12   1   8      308.28      315.22      7.19 o 
  13   1   8       11.00       13.04      1.61 o 
  14   1   8      104.00      100.86      3.42 o 
  15   1   8       62.93       61.13      3.30 o 
  16   1   8      175.36      169.33     20.77 o 
 -21   2   8        1.46        2.41      1.51 o 
 -20   2   8       22.04       26.04      1.84 o 
 -19   2   8       17.86       20.65      1.57 o 
 -18   2   8       15.87       15.05      1.34 o 
 -17   2   8      332.59      360.52     13.76 o 
 -16   2   8        4.40        4.88      0.67 o 
 -15   2   8       66.17       70.37      1.95 o 
 -14   2   8       10.37       11.62      0.57 o 
 -13   2   8      142.82      136.67      3.85 o 
 -12   2   8      431.09      425.91     16.93 o 
 -11   2   8        0.30        0.47      0.31 o 
 -10   2   8        5.65        5.87      0.33 o 
  -9   2   8      157.52      156.13      5.49 o 
  -8   2   8      489.03      471.02      5.02 o 
  -7   2   8     1170.76     1122.97     18.24 o 
  -6   2   8        3.02        4.76      0.62 o 
  -5   2   8      317.98      326.32     10.74 o 
  -4   2   8      105.49      112.93      5.48 o 
  -3   2   8     1231.79     1284.17    106.95 o 
  -2   2   8      456.43      461.48     23.20 o 
  -1   2   8     1186.13     1279.18     33.31 o 
   0   2   8      804.65      776.48     30.20 o 
   1   2   8      160.11      170.62      6.27 o 
   2   2   8      223.16      218.01      4.78 o 
   3   2   8      222.97      218.59      5.11 o 
   4   2   8      304.95      327.06     11.09 o 
   5   2   8     1228.77     1164.45     36.65 o 
   6   2   8        8.74       11.77      0.43 o 
   7   2   8      283.07      278.34      2.92 o 
   8   2   8        4.83        4.67      0.46 o 
   9   2   8      697.29      669.71     30.81 o 
  10   2   8      137.51      132.71      4.69 o 
  11   2   8        4.81        4.10      0.76 o 
  12   2   8       23.24       20.35      2.72 o 
  13   2   8       19.69       16.83      1.30 o 
  14   2   8       43.30       32.55      1.46 o 
  15   2   8        0.29        0.37      1.74 o 
 -20   3   8        0.60       -0.55      1.42 o 
 -19   3   8      107.07      114.45      3.28 o 
 -18   3   8        2.02        1.34      1.44 o 
 -17   3   8       24.60       27.00      1.81 o 
 -16   3   8       24.58       26.12      1.76 o 
 -15   3   8      241.58      256.73      9.15 o 
 -14   3   8       19.94       19.33      0.81 o 
 -13   3   8        1.58        1.40      0.55 o 
 -12   3   8       12.03       11.15      0.56 o 
 -11   3   8        8.49        8.99      1.26 o 
 -10   3   8       41.59       45.87      1.51 o 
  -9   3   8      250.07      255.81      3.03 o 
  -8   3   8        6.24        6.48      0.86 o 
  -7   3   8        1.67        1.01      0.35 o 
  -6   3   8        0.77        0.53      0.40 o 
  -5   3   8     1128.47     1114.65     20.58 o 
  -4   3   8      173.96      171.75      2.32 o 
  -3   3   8      192.77      194.65      2.10 o 
  -2   3   8        0.14        0.29      0.28 o 
  -1   3   8        2.14        2.77      0.42 o 
   0   3   8      407.70      408.07     28.44 o 
   1   3   8       76.89       77.00      3.23 o 
   2   3   8       98.60       93.98      6.37 o 
   3   3   8        0.36        0.97      0.36 o 
   4   3   8       12.81       12.04      1.18 o 
   5   3   8      700.58      730.02     49.77 o 
   6   3   8        6.08        4.92      0.51 o 
   7   3   8      451.85      447.38     17.68 o 
   8   3   8       40.78       38.76      0.98 o 
   9   3   8       43.73       43.44      5.56 o 
  10   3   8       22.05       19.60      2.04 o 
  11   3   8       56.04       49.00      2.30 o 
  12   3   8        0.51        0.64      1.30 o 
  13   3   8        4.36        3.70      1.48 o 
  14   3   8        0.00       -0.92      3.16 o 
 -17   4   8       35.96       38.78      1.97 o 
 -16   4   8        0.24       -0.38      1.11 o 
 -15   4   8        0.00       -0.72      1.19 o 
 -14   4   8       23.22       27.62      2.00 o 
 -13   4   8       26.89       25.47      1.13 o 
 -12   4   8        7.07        7.69      0.66 o 
 -11   4   8       80.93       91.13      2.68 o 
 -10   4   8       16.83       17.31      0.75 o 
  -9   4   8        4.30        5.19      0.53 o 
  -8   4   8        0.22        0.28      0.45 o 
  -7   4   8      107.19      100.59      5.23 o 
  -6   4   8      179.73      178.66     15.69 o 
  -5   4   8      162.95      148.16      2.00 o 
  -4   4   8      108.23       97.93     10.60 o 
  -3   4   8       40.75       39.99      5.61 o 
  -2   4   8       63.28       57.41      1.19 o 
  -1   4   8       19.89       17.10      1.46 o 
   0   4   8       15.86       13.82      0.62 o 
   1   4   8      113.81      108.82      5.35 o 
   2   4   8       45.09       38.13      0.97 o 
   3   4   8      105.51      106.11      3.59 o 
   4   4   8       66.85       64.26      4.04 o 
   5   4   8       17.94       16.68      0.79 o 
   6   4   8       36.42       37.62      1.15 o 
   7   4   8       26.45       29.38      1.08 o 
   8   4   8        1.42        1.28      0.75 o 
   9   4   8      151.59      155.77      4.38 o 
  10   4   8        0.45        0.64      0.98 o 
  11   4   8        1.41        1.02      1.61 o 
  12   4   8        2.89        1.87      1.49 o 
 -14   5   8       71.72       74.06      5.80 o 
 -13   5   8        1.77        1.09      1.19 o 
 -12   5   8        0.05       -0.73      1.06 o 
 -11   5   8        8.66        6.67      0.88 o 
 -10   5   8       29.80       27.28      3.78 o 
  -9   5   8        0.36        0.58      0.69 o 
  -8   5   8        2.80        2.62      0.70 o 
  -7   5   8       75.27       56.32      2.06 o 
  -6   5   8       14.27       10.53      1.77 o 
  -5   5   8        3.96        5.39      0.66 o 
  -4   5   8       56.41       60.58      3.69 o 
  -3   5   8        4.98        4.43      0.67 o 
  -2   5   8        3.28        3.96      0.67 o 
  -1   5   8       31.14       30.06      1.93 o 
   0   5   8       73.75       58.15      2.15 o 
   1   5   8       20.63       18.97      7.33 o 
   2   5   8       72.47       73.12      2.42 o 
   3   5   8       44.42       52.11      6.50 o 
   4   5   8        2.87        2.74      1.01 o 
   5   5   8       40.95       42.31      4.26 o 
   6   5   8       13.15       10.93      1.81 o 
   7   5   8       26.83       24.10      2.40 o 
   8   5   8        2.52        2.80      1.18 o 
  -7   6   8        7.26        5.26      1.36 o 
  -6   6   8        0.01       -0.63      0.74 o 
  -5   6   8        1.62        1.35      1.25 o 
  -4   6   8        0.31       -1.05      1.31 o 
  -3   6   8        0.21        0.03      0.88 o 
  -2   6   8       19.92       25.05     10.92 o 
  -1   6   8       23.32       32.44      6.34 o 
   0   6   8       28.06       32.24     14.35 o 
   1   6   8        9.69       11.98      1.41 o 
   2   6   8       14.47       12.57      5.79 o 
 -21   0   9        5.94        4.72      1.41 o 
 -19   0   9       70.78       66.31      2.07 o 
 -17   0   9      187.87      182.90      3.36 o 
 -15   0   9      399.74      393.08      5.92 o 
 -13   0   9      807.52      830.37     10.67 o 
 -11   0   9     4531.49     4533.44     57.57 o 
  -9   0   9       61.40       71.94      1.18 o 
  -7   0   9      306.93      318.75      4.79 o 
  -5   0   9     1409.63     1434.63     17.63 o 
  -3   0   9     1442.82     1564.03     19.40 o 
  -1   0   9     4308.83     4348.00     79.46 o 
   1   0   9       51.54       65.99      1.30 o 
   3   0   9      549.99      488.94      6.96 o 
   5   0   9      177.70      154.65      2.53 o 
   7   0   9      173.95      172.04      2.98 o 
   9   0   9     1465.60     1557.17     34.96 o 
  11   0   9       83.69       93.83      3.43 o 
  13   0   9      272.27      254.41     11.35 o 
  15   0   9       64.84       71.92      5.31 o 
 -22   1   9        2.85        1.15      1.45 o 
 -21   1   9       18.63       18.83      5.23 o 
 -20   1   9       17.80       15.40      1.57 o 
 -19   1   9      125.19      127.29     12.73 o 
 -18   1   9       49.24       47.57      1.84 o 
 -17   1   9        0.07        0.65      0.62 o 
 -16   1   9      160.94      175.06      3.33 o 
 -15   1   9      543.79      559.34      6.84 o 
 -14   1   9        1.89        2.29      0.43 o 
 -13   1   9      221.80      217.18      8.01 o 
 -12   1   9       86.92       83.44      2.09 o 
 -11   1   9       76.29       80.04      1.78 o 
 -10   1   9      940.92      908.95      7.95 o 
  -9   1   9       13.39       13.09      0.35 o 
  -8   1   9      624.17      616.81      7.29 o 
  -7   1   9        1.04        0.34      0.24 o 
  -6   1   9        0.13        1.41      0.22 o 
  -5   1   9     1335.56     1351.08     48.32 o 
  -4   1   9      784.41      841.57     28.48 o 
  -3   1   9     1045.47     1162.44     10.81 o 
  -2   1   9       29.63       20.61      1.16 o 
  -1   1   9      448.37      438.39     29.10 o 
   0   1   9      197.67      198.28      4.63 o 
   1   1   9      625.43      627.66     48.28 o 
   2   1   9      375.42      382.39      5.56 o 
   3   1   9       86.60       89.17      1.75 o 
   4   1   9       27.13       30.84      1.54 o 
   5   1   9       43.51       33.71      0.75 o 
   6   1   9      515.17      552.97      5.95 o 
   7   1   9       76.27       78.18      5.85 o 
   8   1   9       28.21       24.17      3.60 o 
   9   1   9        6.44        6.38      0.71 o 
  10   1   9       27.62       25.94      1.36 o 
  11   1   9      306.37      276.01     36.00 o 
  12   1   9       33.37       32.54      2.26 o 
  13   1   9       87.38       87.50      3.34 o 
  14   1   9        6.42        6.37      2.09 o 
  15   1   9        0.21       -0.85      2.10 o 
  16   1   9        1.46        0.60      2.21 o 
 -21   2   9        0.02       -0.21      1.37 o 
 -20   2   9       94.08      104.43      3.27 o 
 -19   2   9       15.20       13.19      1.73 o 
 -18   2   9       63.45       64.14      8.42 o 
 -17   2   9       87.38       87.82      4.06 o 
 -16   2   9       31.17       36.47      1.61 o 
 -15   2   9      225.14      233.38     10.07 o 
 -14   2   9        4.40        4.32      0.62 o 
 -13   2   9       50.94       50.98      2.81 o 
 -12   2   9      232.14      231.45      2.51 o 
 -11   2   9       39.93       39.85      1.48 o 
 -10   2   9      155.58      157.81      2.80 o 
  -9   2   9        6.44        5.80      0.34 o 
  -8   2   9      501.82      509.19     15.81 o 
  -7   2   9       29.63       26.66      0.51 o 
  -6   2   9      826.87      870.91     31.13 o 
  -5   2   9       47.16       48.59      1.28 o 
  -4   2   9      130.61      136.99      1.73 o 
  -3   2   9       33.74       34.55      0.71 o 
  -2   2   9      132.70      136.55     10.09 o 
  -1   2   9       92.44       82.29      1.16 o 
   0   2   9       58.79       52.38      0.82 o 
   1   2   9       56.96       57.66      0.83 o 
   2   2   9      160.80      160.31      4.33 o 
   3   2   9       33.89       33.45      0.61 o 
   4   2   9      888.94      908.09      9.74 o 
   5   2   9       11.88       15.34      0.44 o 
   6   2   9       49.10       40.67      0.83 o 
   7   2   9        3.16        2.47      0.45 o 
   8   2   9      111.04      102.69      6.25 o 
   9   2   9      117.19      107.70      9.69 o 
  10   2   9       53.81       43.98      2.65 o 
  11   2   9       12.96       13.59      1.06 o 
  12   2   9       11.68        8.48      1.08 o 
  13   2   9       21.84       13.58      5.90 o 
  14   2   9      112.64      108.37     17.00 o 
  15   2   9        1.71        0.77      1.99 o 
 -20   3   9       65.66       77.04      2.58 o 
 -19   3   9        0.07        0.44      1.42 o 
 -18   3   9       26.60       33.27      5.58 o 
 -17   3   9        4.79        4.72      1.49 o 
 -16   3   9        0.49        1.28      1.04 o 
 -15   3   9        6.31        6.44      0.81 o 
 -14   3   9       18.49       17.33      2.59 o 
 -13   3   9        7.58        6.16      0.57 o 
 -12   3   9        0.25       -0.21      0.42 o 
 -11   3   9       87.53       90.78      1.40 o 
 -10   3   9      646.32      694.96     21.37 o 
  -9   3   9        0.21        0.19      0.43 o 
  -8   3   9      515.03      517.28      8.29 o 
  -7   3   9      107.52      113.91      1.73 o 
  -6   3   9       82.53       75.76      4.67 o 
  -5   3   9        1.14        0.97      0.32 o 
  -4   3   9      216.60      236.10      3.08 o 
  -3   3   9       96.43      100.98      4.57 o 
  -2   3   9        1.32        2.06      0.30 o 
  -1   3   9        0.00        0.18      0.27 o 
   0   3   9        2.28        2.43      0.34 o 
   1   3   9      233.74      236.23      5.82 o 
   2   3   9      226.82      232.86      6.93 o 
   3   3   9      316.01      322.85     32.10 o 
   4   3   9       97.91       97.00      1.77 o 
   5   3   9        1.79        1.72      0.45 o 
   6   3   9      447.87      460.32      5.49 o 
   7   3   9       96.26       99.79      4.16 o 
   8   3   9       61.25       54.94      6.07 o 
   9   3   9       28.56       25.31      1.34 o 
  10   3   9        0.14        0.36      0.90 o 
  11   3   9       17.01       13.57      4.25 o 
  12   3   9       10.01        9.53      1.95 o 
  13   3   9        2.98        2.57      2.03 o 
 -17   4   9        3.31        2.11      1.64 o 
 -16   4   9       49.52       57.90      4.75 o 
 -15   4   9        4.67        5.56      1.41 o 
 -14   4   9       15.13       14.76      1.46 o 
 -13   4   9       35.11       30.50      3.01 o 
 -12   4   9       50.77       50.89      1.26 o 
 -11   4   9      160.68      175.11      9.81 o 
 -10   4   9       76.11       79.36      2.19 o 
  -9   4   9        0.79        0.88      0.48 o 
  -8   4   9      146.97      147.84     23.96 o 
  -7   4   9       34.14       31.76      2.43 o 
  -6   4   9      577.51      543.96     76.76 o 
  -5   4   9      143.99      127.73     19.61 o 
  -4   4   9       35.52       31.19      0.77 o 
  -3   4   9       63.44       54.49      8.51 o 
  -2   4   9        0.40        0.62      0.40 o 
  -1   4   9      162.31      140.07      4.25 o 
   0   4   9       47.13       42.48      4.58 o 
   1   4   9        2.11        2.12      0.44 o 
   2   4   9       52.15       54.23      5.23 o 
   3   4   9      109.50      121.02      2.19 o 
   4   4   9      185.55      204.09     14.84 o 
   5   4   9       25.89       28.04      1.12 o 
   6   4   9       14.40       12.67      1.37 o 
   7   4   9       13.31       12.37      0.98 o 
   8   4   9       53.60       49.35      1.74 o 
   9   4   9      121.26      105.25      3.65 o 
  10   4   9       75.34       66.53     16.93 o 
  11   4   9       13.27        9.33      2.95 o 
 -14   5   9        2.44        1.89      1.17 o 
 -13   5   9       35.39       32.19      5.38 o 
 -12   5   9       21.58       22.98      1.93 o 
 -11   5   9        3.80        3.36      1.55 o 
 -10   5   9        6.68        5.65      1.18 o 
  -9   5   9       13.65       14.86      0.93 o 
  -8   5   9       21.81       21.50      1.00 o 
  -7   5   9       40.07       31.92      1.65 o 
  -6   5   9       93.57       83.05      2.05 o 
  -5   5   9      132.06      106.80      3.10 o 
  -4   5   9       14.04       13.95      0.90 o 
  -3   5   9       32.54       33.17      8.89 o 
  -2   5   9        7.35        7.98      0.89 o 
  -1   5   9        1.95        1.03      0.78 o 
   0   5   9        0.20        0.30      0.82 o 
   1   5   9       60.62       51.77     14.47 o 
   2   5   9       30.59       28.16      6.10 o 
   3   5   9       13.28       12.16      1.44 o 
   4   5   9        9.95        8.79      1.21 o 
   5   5   9       37.72       45.74      2.49 o 
   6   5   9        0.99        1.00      1.01 o 
   7   5   9        7.35        6.72      1.36 o 
   8   5   9        5.54        3.26      1.34 o 
  -6   6   9       17.72       16.40      1.76 o 
  -5   6   9        7.82       10.85      3.76 o 
  -4   6   9       11.35       14.31      6.21 o 
  -3   6   9       13.05       13.49      3.65 o 
  -2   6   9        3.16        3.09      0.94 o 
  -1   6   9       62.35       63.85      5.81 o 
   0   6   9        0.18        0.63      1.00 o 
 -22   0  10       13.75        9.22      1.70 o 
 -20   0  10       25.46       22.60      1.61 o 
 -18   0  10       28.62       28.93      1.37 o 
 -16   0  10      492.58      469.35      8.55 o 
 -14   0  10       12.34       11.64      0.78 o 
 -12   0  10       59.74       56.70      1.25 o 
 -10   0  10      976.14      977.92     11.72 o 
  -8   0  10      474.16      464.44      5.84 o 
  -6   0  10      794.48      709.15      9.94 o 
  -4   0  10      134.87      126.20      2.14 o 
  -2   0  10     1775.82     1841.23     24.91 o 
   0   0  10      426.63      452.50      6.55 o 
   2   0  10      109.87       84.63      1.59 o 
   4   0  10     1100.40     1024.24     14.17 o 
   6   0  10      146.77      143.95      2.51 o 
   8   0  10      857.42      794.19     15.46 o 
  10   0  10      481.67      505.84     13.49 o 
  12   0  10        1.32        0.70      1.88 o 
  14   0  10        6.67        6.19      3.23 o 
 -22   1  10       10.21        6.75      1.17 o 
 -21   1  10        1.44        0.52      1.36 o 
 -20   1  10       13.51       12.70      1.06 o 
 -19   1  10        0.05       -0.33      0.99 o 
 -18   1  10      354.35      359.42     16.62 o 
 -17   1  10        0.28        0.00      0.61 o 
 -16   1  10        7.06        6.78      0.62 o 
 -15   1  10      118.94      130.10      1.84 o 
 -14   1  10      362.14      371.22      6.40 o 
 -13   1  10        8.66        8.83      0.41 o 
 -12   1  10        8.14        7.73      0.40 o 
 -11   1  10      249.64      242.51      6.25 o 
 -10   1  10       25.44       22.88      1.36 o 
  -9   1  10       77.59       79.69      2.44 o 
  -8   1  10      844.74      865.24     36.84 o 
  -7   1  10       35.13       33.09      0.93 o 
  -6   1  10       73.76       94.55      3.20 o 
  -5   1  10        8.90       12.32      0.33 o 
  -4   1  10     1921.79     2062.10     18.77 o 
  -3   1  10        5.44        5.18      0.25 o 
  -2   1  10     1477.57     1556.87     17.13 o 
  -1   1  10      202.58      187.94      2.33 o 
   0   1  10        2.83        5.58      0.37 o 
   1   1  10      196.35      211.06      2.80 o 
   2   1  10       26.72       25.48      0.53 o 
   3   1  10      506.57      462.06      5.98 o 
   4   1  10       21.06       14.68      0.56 o 
   5   1  10        0.58        1.08      0.40 o 
   6   1  10      982.55      987.57     32.49 o 
   7   1  10      119.28      112.20      1.69 o 
   8   1  10      180.54      175.98      3.81 o 
   9   1  10       47.03       49.11      2.00 o 
  10   1  10      109.10      116.05      3.95 o 
  11   1  10        7.32        7.20      1.32 o 
  12   1  10       63.11       65.21      2.67 o 
  13   1  10       62.28       64.82      6.63 o 
  14   1  10        0.07       -0.59      2.11 o 
  15   1  10       23.98       22.69      2.65 o 
 -21   2  10       79.22       92.13      2.76 o 
 -20   2  10       18.14       14.27      2.53 o 
 -19   2  10        7.35        6.45      1.16 o 
 -18   2  10       29.63       27.34      1.38 o 
 -17   2  10        0.79        1.07      0.70 o 
 -16   2  10       27.60       28.83      1.04 o 
 -15   2  10      176.56      185.63      2.84 o 
 -14   2  10       12.39       12.40      0.56 o 
 -13   2  10       43.29       42.22      0.85 o 
 -12   2  10        4.42        4.40      0.62 o 
 -11   2  10     1112.63     1135.49     38.31 o 
 -10   2  10       93.06       93.96      1.68 o 
  -9   2  10        1.83        2.24      0.32 o 
  -8   2  10        8.30        6.81      0.34 o 
  -7   2  10      478.20      426.17     12.84 o 
  -6   2  10     1342.64     1336.11     27.35 o 
  -5   2  10       23.10       32.83      0.62 o 
  -4   2  10        9.81       11.00      0.43 o 
  -3   2  10      120.68      125.81      1.54 o 
  -2   2  10      126.33      142.85      4.56 o 
  -1   2  10     3582.38     3737.86     52.17 o 
   0   2  10        6.81        4.75      0.28 o 
   1   2  10       92.70       91.23      5.95 o 
   2   2  10       18.02       19.25      0.52 o 
   3   2  10      483.87      512.33     20.40 o 
   4   2  10      395.85      417.27     24.11 o 
   5   2  10      162.50      160.35      2.09 o 
   6   2  10      145.43      140.11      6.59 o 
   7   2  10        1.23        0.70      0.50 o 
   8   2  10      119.57      108.68      2.36 o 
   9   2  10       31.01       29.11      5.39 o 
  10   2  10       47.52       44.90      5.04 o 
  11   2  10       33.88       28.79      6.16 o 
  12   2  10       11.79       10.20      3.93 o 
  13   2  10      215.78      192.35     43.36 o 
  14   2  10        4.00        3.23      1.97 o 
 -20   3  10        0.02       -1.25      1.25 o 
 -19   3  10       22.80       25.37      1.92 o 
 -18   3  10        4.46        4.16      1.53 o 
 -17   3  10        0.46        0.12      0.98 o 
 -16   3  10        2.24        1.52      0.99 o 
 -15   3  10       18.43       21.24      0.91 o 
 -14   3  10        0.05        0.16      0.61 o 
 -13   3  10      294.08      311.50      4.21 o 
 -12   3  10       32.63       33.51      0.91 o 
 -11   3  10        8.01        9.78      1.27 o 
 -10   3  10       25.70       27.78      1.01 o 
  -9   3  10      310.29      326.85     18.37 o 
  -8   3  10        0.47        0.37      0.38 o 
  -7   3  10      191.88      175.53      7.12 o 
  -6   3  10      148.37      132.09      1.74 o 
  -5   3  10        8.51        6.42      0.37 o 
  -4   3  10       48.91       47.74      2.27 o 
  -3   3  10      165.36      165.50      9.07 o 
  -2   3  10       93.49       86.25      1.91 o 
  -1   3  10        0.95        0.84      0.31 o 
   0   3  10       10.84       10.71      0.66 o 
   1   3  10      851.67      812.34     47.44 o 
   2   3  10        1.20        1.37      0.40 o 
   3   3  10      530.28      514.26     21.08 o 
   4   3  10       76.50       75.74      1.29 o 
   5   3  10        1.68        1.65      0.59 o 
   6   3  10       39.29       34.27      4.07 o 
   7   3  10       31.73       30.46      2.82 o 
   8   3  10        1.32        1.66      0.63 o 
   9   3  10        2.73        3.02      1.63 o 
  10   3  10        3.26        2.58      1.32 o 
  11   3  10       56.68       59.10     12.28 o 
  12   3  10        5.29        3.20      2.06 o 
  13   3  10       46.66       45.54     16.58 o 
 -17   4  10        0.89        1.27      1.50 o 
 -16   4  10       83.90       98.56      4.10 o 
 -15   4  10       67.86       82.82     12.01 o 
 -14   4  10        1.56        1.52      0.76 o 
 -13   4  10        0.30        0.43      0.71 o 
 -12   4  10        0.84        1.05      0.60 o 
 -11   4  10       78.10       68.33      3.02 o 
 -10   4  10        4.87        4.96      0.61 o 
  -9   4  10        1.72        1.92      0.52 o 
  -8   4  10       61.46       60.67      2.47 o 
  -7   4  10       14.02       14.67      1.09 o 
  -6   4  10       43.20       38.16      3.59 o 
  -5   4  10       84.19       79.32      9.90 o 
  -4   4  10        7.21        6.88      0.56 o 
  -3   4  10        4.66        4.88      0.52 o 
  -2   4  10       20.05       18.94      0.85 o 
  -1   4  10      133.58      116.59      2.16 o 
   0   4  10      130.02      112.09      8.50 o 
   1   4  10       84.84       80.23      6.08 o 
   2   4  10       84.51       90.39      1.75 o 
   3   4  10      284.89      337.20     19.22 o 
   4   4  10       73.38       78.79      6.73 o 
   5   4  10       73.83       80.33      7.32 o 
   6   4  10        0.55        0.11      0.69 o 
   7   4  10        2.82        2.38      0.81 o 
   8   4  10       11.51        9.32      1.30 o 
   9   4  10       20.43       14.21      5.79 o 
  10   4  10        0.34        0.07      1.28 o 
 -14   5  10        1.71        2.35      1.21 o 
 -13   5  10       58.08       48.77      1.82 o 
 -12   5  10        0.22        0.94      1.00 o 
 -11   5  10        1.16        1.82      1.03 o 
 -10   5  10        9.59        9.17      1.08 o 
  -9   5  10       17.74       15.45      1.11 o 
  -8   5  10        5.42        5.62      0.81 o 
  -7   5  10        0.78        1.12      0.75 o 
  -6   5  10        0.45        0.24      0.80 o 
  -5   5  10        0.01       -0.60      0.60 o 
  -4   5  10       85.18       74.86     23.97 o 
  -3   5  10       44.50       42.01      6.11 o 
  -2   5  10       59.83       65.73     10.13 o 
  -1   5  10       50.70       48.34     15.59 o 
   0   5  10        5.97        6.73      1.08 o 
   1   5  10       36.26       40.31      2.09 o 
   2   5  10        0.71        1.49      1.11 o 
   3   5  10        0.94        1.11      1.07 o 
   4   5  10        6.88        6.38      1.87 o 
   5   5  10       22.43       27.64      4.13 o 
   6   5  10       22.87       16.79      2.52 o 
   7   5  10        2.81        2.49      1.23 o 
  -5   6  10        3.53        7.42      1.63 o 
  -4   6  10        4.52        5.26      1.76 o 
  -3   6  10       12.23       12.40      3.42 o 
  -2   6  10        5.80        6.07      1.52 o 
 -21   0  11      385.68      394.88     10.25 o 
 -19   0  11        2.52        2.25      1.05 o 
 -17   0  11      736.56      783.43     12.10 o 
 -15   0  11        0.25        0.39      0.72 o 
 -13   0  11       61.06       64.75      1.29 o 
 -11   0  11      945.58      990.51     12.27 o 
  -9   0  11      619.20      635.89      7.92 o 
  -7   0  11     1798.22     1878.22     21.86 o 
  -5   0  11     1967.43     2088.77     23.89 o 
  -3   0  11      309.11      278.59      3.98 o 
  -1   0  11      542.81      521.14      8.35 o 
   1   0  11      260.27      258.63      4.10 o 
   3   0  11      347.34      421.79      6.33 o 
   5   0  11      671.88      718.83     11.32 o 
   7   0  11       17.80       17.87      1.10 o 
   9   0  11        0.20        0.95      1.09 o 
  11   0  11        1.08        1.58      1.71 o 
  13   0  11       33.14       33.61      3.75 o 
  15   0  11      101.57      100.17      7.01 o 
 -22   1  11        2.15        2.21      1.14 o 
 -21   1  11       17.44       17.68      1.32 o 
 -20   1  11        1.09        1.58      1.00 o 
 -19   1  11      118.46      121.93      2.84 o 
 -18   1  11        0.82        0.25      0.69 o 
 -17   1  11       60.02       64.97      1.76 o 
 -16   1  11        0.53       -0.26      0.59 o 
 -15   1  11        6.32        6.14      0.58 o 
 -14   1  11      473.14      472.71     15.82 o 
 -13   1  11       12.01       12.83      0.47 o 
 -12   1  11      431.45      445.24     13.03 o 
 -11   1  11       10.13        8.87      0.40 o 
 -10   1  11      246.21      247.05      2.58 o 
  -9   1  11      752.80      785.45     19.29 o 
  -8   1  11       67.43       64.46      1.85 o 
  -7   1  11      591.49      612.05     28.63 o 
  -6   1  11       10.23        8.87      0.39 o 
  -5   1  11      166.07      178.41      2.85 o 
  -4   1  11      422.16      425.87      4.64 o 
  -3   1  11      166.58      172.68      5.19 o 
  -2   1  11      776.41      796.17     19.29 o 
  -1   1  11      262.33      271.44      4.98 o 
   0   1  11       41.91       44.60      1.10 o 
   1   1  11      206.33      221.94      8.32 o 
   2   1  11      227.60      233.92      2.57 o 
   3   1  11      635.09      683.18     26.26 o 
   4   1  11       72.92       51.04      0.94 o 
   5   1  11      138.13      127.62      1.72 o 
   6   1  11       53.12       51.40      1.46 o 
   7   1  11      603.47      628.46      7.36 o 
   8   1  11      188.85      181.25      2.56 o 
   9   1  11       53.96       50.02      4.79 o 
  10   1  11        3.74        4.26      1.16 o 
  11   1  11        2.21        1.70      1.41 o 
  12   1  11       95.66       89.77      4.42 o 
  13   1  11      150.23      164.69      9.24 o 
  14   1  11        2.61        3.34      2.11 o 
 -21   2  11       65.59       70.39      4.11 o 
 -20   2  11        5.07        3.50      1.23 o 
 -19   2  11        1.89        1.42      1.05 o 
 -18   2  11        0.28        1.01      0.98 o 
 -17   2  11       21.60       22.25      0.98 o 
 -16   2  11      206.26      221.53      4.73 o 
 -15   2  11        2.51        2.36      0.65 o 
 -14   2  11        0.05       -0.07      0.43 o 
 -13   2  11      119.89      122.01      1.76 o 
 -12   2  11      399.26      416.93      4.03 o 
 -11   2  11       67.05       66.52      2.25 o 
 -10   2  11      174.95      177.60      2.17 o 
  -9   2  11       59.81       61.80      1.38 o 
  -8   2  11       75.16       79.17      1.45 o 
  -7   2  11      137.66      140.84      3.52 o 
  -6   2  11      197.35      175.50      7.93 o 
  -5   2  11       76.20       81.85      3.69 o 
  -4   2  11       18.02       16.57      0.43 o 
  -3   2  11       18.01       16.97      0.54 o 
  -2   2  11      111.01      112.80      4.36 o 
  -1   2  11      140.40      133.66      6.43 o 
   0   2  11      193.03      180.71      3.63 o 
   1   2  11       63.77       59.47      1.33 o 
   2   2  11       67.75       68.35      3.16 o 
   3   2  11       20.57       20.65      1.18 o 
   4   2  11      190.06      186.76     12.63 o 
   5   2  11       87.46       83.66      5.32 o 
   6   2  11        6.27        5.84      0.61 o 
   7   2  11       10.06        9.00      0.69 o 
   8   2  11      205.17      203.95     24.42 o 
   9   2  11        2.58        2.33      0.81 o 
  10   2  11      284.10      251.65     43.98 o 
  11   2  11        0.76        1.18      1.12 o 
  12   2  11       31.06       34.29      2.54 o 
  13   2  11       17.10       13.96      3.19 o 
 -20   3  11        1.39        1.44      1.53 o 
 -19   3  11       10.50       12.75      1.72 o 
 -18   3  11       28.13       27.50      1.82 o 
 -17   3  11       12.27       14.26      1.64 o 
 -16   3  11       16.62       16.46      1.26 o 
 -15   3  11       11.89       12.75      0.92 o 
 -14   3  11      304.53      312.48      4.37 o 
 -13   3  11       45.34       43.98      2.78 o 
 -12   3  11      162.87      175.83      2.81 o 
 -11   3  11        3.18        2.97      0.50 o 
 -10   3  11      111.80      107.37      7.49 o 
  -9   3  11        2.17        2.10      0.45 o 
  -8   3  11       29.39       29.51      3.83 o 
  -7   3  11       43.48       40.12      2.94 o 
  -6   3  11       70.51       59.48      0.90 o 
  -5   3  11      100.93       95.85      3.57 o 
  -4   3  11      303.86      305.65     14.24 o 
  -3   3  11      130.63      126.84      1.52 o 
  -2   3  11      375.29      348.25     20.33 o 
  -1   3  11       17.58       17.43      0.56 o 
   0   3  11      160.73      151.55      1.85 o 
   1   3  11        7.50        6.93      0.43 o 
   2   3  11      363.05      355.42     36.21 o 
   3   3  11       78.16       84.16      6.66 o 
   4   3  11        8.42        7.67      0.56 o 
   5   3  11       13.56       12.26      1.07 o 
   6   3  11       18.49       17.10      2.56 o 
   7   3  11       11.64       11.07      1.33 o 
   8   3  11      300.32      300.13      6.11 o 
   9   3  11      196.38      194.93     27.56 o 
  10   3  11       12.19        8.28      3.07 o 
  11   3  11        0.43        0.60      1.80 o 
  12   3  11      168.34      143.21     38.64 o 
 -17   4  11        1.50        2.57      1.39 o 
 -16   4  11      103.72      114.71      4.55 o 
 -15   4  11        0.06        0.31      1.21 o 
 -14   4  11       20.80       17.79      1.13 o 
 -13   4  11       44.37       42.64      1.31 o 
 -12   4  11      182.20      175.93     12.89 o 
 -11   4  11       35.78       31.94      2.36 o 
 -10   4  11       42.27       40.79      1.04 o 
  -9   4  11        0.46        0.77      0.53 o 
  -8   4  11       20.29       22.09      3.05 o 
  -7   4  11       46.04       45.96      3.81 o 
  -6   4  11       48.58       47.47      3.03 o 
  -5   4  11       34.40       33.73      3.52 o 
  -4   4  11      108.85      106.34     17.24 o 
  -3   4  11        0.58        1.00      0.48 o 
  -2   4  11       50.62       53.65      6.51 o 
  -1   4  11       33.31       27.73      2.35 o 
   0   4  11      162.91      163.43     26.56 o 
   1   4  11        6.63        6.64      0.81 o 
   2   4  11       16.91       16.72      0.85 o 
   3   4  11      142.52      137.04      4.73 o 
   4   4  11       50.78       53.56      3.68 o 
   5   4  11       40.15       37.87      3.73 o 
   6   4  11       32.84       29.62      4.01 o 
   7   4  11        8.53        7.75      1.47 o 
   8   4  11        0.38       -0.32      1.09 o 
   9   4  11        5.60        3.36      1.58 o 
  10   4  11       40.31       39.68      4.44 o 
 -13   5  11        0.43        0.77      0.96 o 
 -12   5  11        1.29        1.47      0.97 o 
 -11   5  11        4.20        4.23      0.88 o 
 -10   5  11        0.55        0.76      0.81 o 
  -9   5  11       86.38       84.32      2.57 o 
  -8   5  11        3.89        2.33      0.74 o 
  -7   5  11      200.57      207.88      5.20 o 
  -6   5  11       22.89       19.42      1.08 o 
  -5   5  11        3.30        2.38      0.76 o 
  -4   5  11        5.22        5.58      0.99 o 
  -3   5  11        8.43        7.87      1.09 o 
  -2   5  11        7.15        6.97      1.15 o 
  -1   5  11        0.00        0.66      1.21 o 
   0   5  11       12.02       13.42      4.73 o 
   1   5  11        7.90        8.04      1.18 o 
   2   5  11        7.29        6.23      1.16 o 
   3   5  11       59.13       67.02      6.42 o 
   4   5  11       15.97       17.45      1.52 o 
   5   5  11        0.43        0.93      1.28 o 
   6   5  11        0.20        0.14      1.20 o 
 -22   0  12       11.24        7.70      1.61 o 
 -20   0  12       46.11       45.29      2.32 o 
 -18   0  12       31.61       35.26      1.52 o 
 -16   0  12       53.56       55.67      1.71 o 
 -14   0  12      104.41      101.30      1.79 o 
 -12   0  12       35.57       36.02      0.93 o 
 -10   0  12      917.97      944.17     11.24 o 
  -8   0  12        9.10       15.36      0.55 o 
  -6   0  12      106.61      109.79      1.95 o 
  -4   0  12      513.51      553.58      8.15 o 
  -2   0  12      937.83      984.98     15.21 o 
   0   0  12      960.80     1014.72     14.31 o 
   2   0  12      368.15      306.48      5.01 o 
   4   0  12     1024.08     1033.88     14.44 o 
   6   0  12      318.57      304.31      5.46 o 
   8   0  12        3.90        3.58      0.95 o 
  10   0  12       31.17       20.09      2.53 o 
  12   0  12       40.55       46.12      4.31 o 
  14   0  12      160.29      171.63      9.55 o 
 -22   1  12       17.34       16.24      2.46 o 
 -21   1  12        1.84        1.93      1.18 o 
 -20   1  12       45.92       42.70      3.13 o 
 -19   1  12       15.79       14.02      1.05 o 
 -18   1  12        6.49        7.76      0.79 o 
 -17   1  12      157.45      172.68      2.90 o 
 -16   1  12      146.58      150.67      2.17 o 
 -15   1  12        5.76        6.12      0.55 o 
 -14   1  12      279.77      281.13      6.59 o 
 -13   1  12        0.00        0.52      0.38 o 
 -12   1  12     1667.41     1718.01     14.33 o 
 -11   1  12        2.09        2.25      0.35 o 
 -10   1  12      130.98      131.59      5.35 o 
  -9   1  12        1.11        3.24      0.69 o 
  -8   1  12     1100.80      979.77     26.51 o 
  -7   1  12        0.59        2.26      0.30 o 
  -6   1  12        6.68        9.11      0.69 o 
  -5   1  12        0.31        1.12      0.29 o 
  -4   1  12       18.87       18.14      1.23 o 
  -3   1  12     1536.99     1578.21     76.65 o 
  -2   1  12      932.29      952.26      9.09 o 
  -1   1  12      145.79      145.80      4.76 o 
   0   1  12       76.04       78.01      3.10 o 
   1   1  12        1.25        0.38      0.37 o 
   2   1  12     1335.04     1401.99     13.21 o 
   3   1  12        0.73        0.52      0.35 o 
   4   1  12      262.92      257.97      3.03 o 
   5   1  12       39.50       35.94      1.37 o 
   6   1  12       94.26       98.91      1.76 o 
   7   1  12      156.32      152.41     12.17 o 
   8   1  12        2.78        2.84      0.58 o 
   9   1  12       62.02       62.82      2.11 o 
  10   1  12        0.07        0.29      1.41 o 
  11   1  12       18.34       17.45      2.28 o 
  12   1  12      128.33      128.97      5.20 o 
  13   1  12       21.60       21.99      2.56 o 
  14   1  12        0.11        1.11      3.27 o 
 -21   2  12       12.47       10.60      2.30 o 
 -20   2  12       20.44       20.65      2.66 o 
 -19   2  12       66.80       65.33      3.99 o 
 -18   2  12        3.74        1.85      1.06 o 
 -17   2  12      169.48      196.72      3.25 o 
 -16   2  12        1.17        1.85      0.72 o 
 -15   2  12      176.95      184.18     10.66 o 
 -14   2  12       96.30      100.10      5.33 o 
 -13   2  12       70.40       69.36      6.75 o 
 -12   2  12       73.80       68.72      1.15 o 
 -11   2  12       33.29       35.09      0.71 o 
 -10   2  12      150.70      148.07      3.74 o 
  -9   2  12       62.26       65.57      1.00 o 
  -8   2  12      101.34       83.27      4.01 o 
  -7   2  12      241.78      210.78      2.50 o 
  -6   2  12        1.26        1.49      0.35 o 
  -5   2  12     1127.88     1213.87     31.04 o 
  -4   2  12       91.14       97.09      2.93 o 
  -3   2  12       83.20       82.85      1.33 o 
  -2   2  12       45.11       46.03      0.72 o 
  -1   2  12      370.59      372.27      6.26 o 
   0   2  12      488.28      504.74     10.63 o 
   1   2  12       45.75       42.91      1.34 o 
   2   2  12        9.61        8.65      1.10 o 
   3   2  12       76.82       75.72      5.76 o 
   4   2  12       61.25       61.92      2.51 o 
   5   2  12      456.98      463.73      7.16 o 
   6   2  12        2.44        2.75      0.61 o 
   7   2  12        0.05        0.09      0.65 o 
   8   2  12       39.43       37.27      1.27 o 
   9   2  12       62.64       53.61     11.28 o 
  10   2  12       30.83       27.86      4.89 o 
  11   2  12       85.71       69.58     17.47 o 
  12   2  12        5.56        5.86      2.23 o 
  13   2  12       10.87        7.65      2.74 o 
 -19   3  12      107.05      128.28     16.02 o 
 -18   3  12       34.36       42.80      2.19 o 
 -17   3  12      185.58      216.57      5.98 o 
 -16   3  12       21.41       24.71      1.48 o 
 -15   3  12       11.90       13.84      1.05 o 
 -14   3  12       12.77       12.49      1.60 o 
 -13   3  12       51.43       47.92      1.12 o 
 -12   3  12       17.98       20.43      1.26 o 
 -11   3  12       12.17       13.16      0.60 o 
 -10   3  12       18.62       16.96      0.65 o 
  -9   3  12      109.48      111.58      1.68 o 
  -8   3  12        2.75        4.17      0.86 o 
  -7   3  12      696.33      674.32     60.60 o 
  -6   3  12        0.55        0.83      0.35 o 
  -5   3  12       34.16       32.18      2.83 o 
  -4   3  12       58.92       52.58      6.38 o 
  -3   3  12      946.01      920.19     30.84 o 
  -2   3  12       13.78       12.61      0.50 o 
  -1   3  12      184.58      168.08      8.36 o 
   0   3  12      105.43       97.73      6.38 o 
   1   3  12        2.64        2.37      0.55 o 
   2   3  12        2.90        3.08      0.51 o 
   3   3  12      110.42      115.88      8.56 o 
   4   3  12        3.95        4.12      0.53 o 
   5   3  12        1.91        1.84      0.68 o 
   6   3  12        0.06       -0.22      0.65 o 
   7   3  12      190.15      166.33     25.82 o 
   8   3  12       12.29       10.30      1.01 o 
   9   3  12       14.18        8.45      1.10 o 
  10   3  12        0.90        0.36      1.48 o 
  11   3  12       37.18       34.71      7.45 o 
 -17   4  12       10.16       12.48      2.00 o 
 -16   4  12       18.14       22.19      1.60 o 
 -15   4  12       46.89       48.96      9.04 o 
 -14   4  12        0.27       -0.01      0.86 o 
 -13   4  12        2.63        2.92      0.79 o 
 -12   4  12        5.35        5.33      0.80 o 
 -11   4  12        1.14        0.66      0.68 o 
 -10   4  12       45.19       42.46      4.72 o 
  -9   4  12       13.60       13.61      1.19 o 
  -8   4  12        8.42        7.26      0.61 o 
  -7   4  12       11.97       11.62      1.10 o 
  -6   4  12       11.14       10.20      0.61 o 
  -5   4  12      221.80      208.19     14.20 o 
  -4   4  12       87.03       88.79      1.65 o 
  -3   4  12        2.25        2.39      0.60 o 
  -2   4  12       55.26       59.08      4.15 o 
  -1   4  12       88.41      101.42      2.05 o 
   0   4  12       22.63       23.24      2.26 o 
   1   4  12       21.65       21.47      1.02 o 
   2   4  12      114.83      112.69      2.54 o 
   3   4  12       10.02        8.98      0.86 o 
   4   4  12        0.96        1.33      0.86 o 
   5   4  12       34.28       28.46      2.52 o 
   6   4  12       72.72       61.92      5.00 o 
   7   4  12       25.76       22.77      5.95 o 
   8   4  12        0.11       -1.02      1.10 o 
   9   4  12      121.15      110.55     11.26 o 
 -13   5  12       10.36        9.04      1.15 o 
 -12   5  12       37.53       31.14      3.99 o 
 -11   5  12       18.69       22.06      1.52 o 
 -10   5  12        1.22        0.70      0.80 o 
  -9   5  12        4.13        3.54      0.82 o 
  -8   5  12       61.48       75.09      2.97 o 
  -7   5  12      133.39       94.80      2.84 o 
  -6   5  12        0.06        0.25      0.85 o 
  -5   5  12        0.28        0.94      0.90 o 
  -4   5  12       10.36       10.99      1.83 o 
  -3   5  12        5.64        6.07      0.99 o 
  -2   5  12        3.52        2.83      1.06 o 
  -1   5  12        0.02        0.49      0.98 o 
   0   5  12       21.28       16.54      4.27 o 
   1   5  12       13.04       11.89      4.50 o 
   2   5  12      180.45      215.78     25.45 o 
   3   5  12        0.04        0.15      1.16 o 
   4   5  12       10.33        7.88      1.19 o 
   5   5  12        1.83        1.61      1.28 o 
 -21   0  13       16.87       17.43      1.89 o 
 -19   0  13       14.18        9.46      1.53 o 
 -17   0  13       13.34       14.67      1.14 o 
 -15   0  13      834.95      878.77     11.64 o 
 -13   0  13        0.46        0.41      0.53 o 
 -11   0  13     1049.40     1123.98     13.59 o 
  -9   0  13        0.57        1.60      0.43 o 
  -7   0  13       14.66       10.64      0.50 o 
  -5   0  13      915.26     1017.37     13.41 o 
  -3   0  13     1915.09     1944.98     26.17 o 
  -1   0  13      650.34      642.75     10.18 o 
   1   0  13      704.24      761.94     10.98 o 
   3   0  13      152.73      120.79      2.39 o 
   5   0  13       14.30       11.83      0.78 o 
   7   0  13       20.69       18.36      1.26 o 
   9   0  13      148.09      160.40      4.53 o 
  11   0  13      360.00      397.57     12.58 o 
  13   0  13        1.12        0.04      3.10 o 
 -22   1  13       41.41       35.60      4.79 o 
 -21   1  13        0.33       -0.26      1.22 o 
 -20   1  13       12.18       13.23      1.33 o 
 -19   1  13       27.06       27.97      1.32 o 
 -18   1  13      121.60      129.58      2.61 o 
 -17   1  13       99.51      108.67      1.98 o 
 -16   1  13        2.13        1.75      0.65 o 
 -15   1  13       11.15        9.40      0.56 o 
 -14   1  13        8.73        8.27      0.47 o 
 -13   1  13      380.93      398.44      4.21 o 
 -12   1  13       29.28       29.71      0.66 o 
 -11   1  13       93.26       92.22      2.59 o 
 -10   1  13        0.25        0.67      0.34 o 
  -9   1  13        9.49       10.20      0.39 o 
  -8   1  13      857.71      842.41     27.47 o 
  -7   1  13        4.79        2.21      0.32 o 
  -6   1  13       90.42       87.72      1.58 o 
  -5   1  13        7.30        6.99      0.34 o 
  -4   1  13        3.67        3.57      0.29 o 
  -3   1  13      377.64      385.83     17.77 o 
  -2   1  13      406.61      422.96      5.99 o 
  -1   1  13      324.25      327.29      3.66 o 
   0   1  13       23.36       25.13      1.01 o 
   1   1  13       57.90       63.20      2.46 o 
   2   1  13       53.33       60.47      2.48 o 
   3   1  13       87.80       96.01      2.35 o 
   4   1  13       48.94       50.39      1.22 o 
   5   1  13        4.73        5.26      0.57 o 
   6   1  13       62.66       62.35      3.09 o 
   7   1  13      375.61      418.02      6.48 o 
   8   1  13       42.00       37.43      1.30 o 
   9   1  13      159.09      174.99      4.13 o 
  10   1  13        6.31        8.79      2.09 o 
  11   1  13       21.76       17.73      2.43 o 
  12   1  13       14.61       14.52      2.52 o 
  13   1  13      105.87      113.08      8.69 o 
 -21   2  13        4.52        3.62      1.42 o 
 -20   2  13       18.19       17.67      3.82 o 
 -19   2  13        9.84        8.00      1.38 o 
 -18   2  13        4.52        4.01      1.15 o 
 -17   2  13        0.26        0.91      1.03 o 
 -16   2  13       68.71       75.08      1.66 o 
 -15   2  13       36.36       36.10      2.87 o 
 -14   2  13      119.06      121.82      2.34 o 
 -13   2  13        1.33        1.64      0.47 o 
 -12   2  13       15.51       16.55      0.79 o 
 -11   2  13      130.96      121.42      3.21 o 
 -10   2  13      286.93      290.44      7.27 o 
  -9   2  13        2.20        2.55      0.38 o 
  -8   2  13      201.25      178.06     10.84 o 
  -7   2  13      291.67      289.47     15.51 o 
  -6   2  13      271.51      272.27     12.58 o 
  -5   2  13      132.42      138.07      3.87 o 
  -4   2  13      467.06      491.21     22.93 o 
  -3   2  13       76.47       80.26      1.11 o 
  -2   2  13       14.48       13.58      0.42 o 
  -1   2  13      106.13       97.66      1.33 o 
   0   2  13        7.83        8.22      0.53 o 
   1   2  13      269.65      251.38      8.81 o 
   2   2  13       52.95       47.18      0.98 o 
   3   2  13        0.44        0.72      0.45 o 
   4   2  13      154.03      153.24      5.74 o 
   5   2  13        2.52        1.76      0.59 o 
   6   2  13      827.70      833.00     65.15 o 
   7   2  13       59.98       59.03      4.73 o 
   8   2  13       54.51       51.54      1.85 o 
   9   2  13       19.61       20.40      1.90 o 
  10   2  13       66.20       65.11      4.85 o 
  11   2  13       73.91       75.52     16.59 o 
  12   2  13       12.66       13.81      2.55 o 
 -19   3  13        0.59        0.09      1.50 o 
 -18   3  13       82.70       91.14      4.47 o 
 -17   3  13        1.03        1.31      1.48 o 
 -16   3  13        0.10       -0.05      1.01 o 
 -15   3  13       56.60       53.78      2.15 o 
 -14   3  13       57.17       55.84      1.49 o 
 -13   3  13        0.68        0.84      0.59 o 
 -12   3  13       43.18       40.55      0.98 o 
 -11   3  13        1.86        2.12      0.55 o 
 -10   3  13        2.15        1.72      0.49 o 
  -9   3  13       21.72       23.11      0.70 o 
  -8   3  13      440.85      464.78      9.84 o 
  -7   3  13       37.34       40.99      6.09 o 
  -6   3  13       96.24       92.67     14.41 o 
  -5   3  13       27.05       25.78      1.23 o 
  -4   3  13       31.37       26.34      1.39 o 
  -3   3  13        0.43        0.26      0.38 o 
  -2   3  13        6.27        6.28      0.87 o 
  -1   3  13        2.99        3.41      0.59 o 
   0   3  13        0.02        0.56      0.49 o 
   1   3  13        2.05        2.04      0.50 o 
   2   3  13      348.20      392.36      5.18 o 
   3   3  13      166.30      172.19     17.70 o 
   4   3  13      137.64      145.25      2.53 o 
   5   3  13       33.14       28.88      1.15 o 
   6   3  13       25.86       23.25      1.15 o 
   7   3  13       12.44        9.46      1.01 o 
   8   3  13      119.19       96.75      2.55 o 
   9   3  13       13.47       13.71      6.05 o 
  10   3  13       19.35       17.84      8.32 o 
 -17   4  13        2.79        3.66      1.41 o 
 -16   4  13       39.48       46.07      3.46 o 
 -15   4  13       14.78       14.78      1.27 o 
 -14   4  13       21.22       19.91      1.30 o 
 -13   4  13        0.90        1.23      0.85 o 
 -12   4  13        0.86        1.02      0.72 o 
 -11   4  13       31.21       31.22      1.28 o 
 -10   4  13       99.88      104.85     14.81 o 
  -9   4  13       81.02       78.92      3.86 o 
  -8   4  13       83.96       86.29     13.53 o 
  -7   4  13       54.61       51.83      3.22 o 
  -6   4  13       81.08       75.11      6.56 o 
  -5   4  13       11.32       10.81      0.62 o 
  -4   4  13        2.01        1.18      0.72 o 
  -3   4  13       16.13       16.46      1.12 o 
  -2   4  13       14.22       15.02      0.79 o 
  -1   4  13       31.44       37.33      1.53 o 
   0   4  13       46.58       54.09     11.27 o 
   1   4  13       74.37       78.36      2.02 o 
   2   4  13      187.14      115.01      3.86 o 
   3   4  13        0.72        0.52      0.80 o 
   4   4  13       19.28       17.36      1.29 o 
   5   4  13        0.00        0.03      0.82 o 
   7   4  13        6.50        5.96      1.34 o 
   8   4  13        2.87        2.84      1.43 o 
 -12   5  13        5.77        4.63      0.91 o 
 -11   5  13        2.80        2.67      0.84 o 
 -10   5  13       13.81       11.08      1.48 o 
  -9   5  13        5.62        5.41      0.88 o 
  -8   5  13        9.57        8.26      1.28 o 
  -7   5  13       31.07       33.43      3.76 o 
  -6   5  13        0.72        0.71      0.89 o 
  -5   5  13        0.00        0.09      0.84 o 
  -4   5  13        1.43        0.88      1.19 o 
  -3   5  13       44.53       41.65     16.87 o 
  -2   5  13        2.69        2.68      1.12 o 
  -1   5  13       43.27       39.64     11.12 o 
   0   5  13       37.63       47.58      5.53 o 
   1   5  13        3.69        4.69      1.25 o 
   2   5  13       17.63       18.50      2.79 o 
   3   5  13        0.56        0.39      1.10 o 
   4   5  13       33.78       32.32      4.60 o 
 -22   0  14       22.85       21.87      2.17 o 
 -20   0  14       70.03       58.43      2.75 o 
 -18   0  14      290.09      268.58      6.37 o 
 -16   0  14      190.14      209.14      3.84 o 
 -14   0  14      634.33      675.81      8.61 o 
 -12   0  14        1.56        1.68      0.56 o 
 -10   0  14      167.44      155.20      2.59 o 
  -8   0  14       82.53       95.13      1.69 o 
  -6   0  14      321.13      337.01      4.62 o 
  -4   0  14     2919.07     3316.59     43.74 o 
  -2   0  14       42.31       43.99      1.18 o 
   0   0  14      280.30      303.27      4.71 o 
   2   0  14      106.67       99.19      2.31 o 
   4   0  14       93.75       83.49      1.92 o 
   6   0  14      500.78      440.09     11.70 o 
   8   0  14       34.78       35.73      2.25 o 
  10   0  14      238.30      250.13      9.71 o 
  12   0  14        3.93        4.79      3.22 o 
 -22   1  14       22.01       18.96      2.05 o 
 -21   1  14        9.12        8.40      1.27 o 
 -20   1  14        0.42        1.07      1.33 o 
 -19   1  14        0.00       -0.67      1.12 o 
 -18   1  14      295.38      322.34     24.86 o 
 -17   1  14        1.30        1.27      0.77 o 
 -16   1  14      134.16      143.14      7.31 o 
 -15   1  14        2.01        2.87      0.49 o 
 -14   1  14        0.00        0.34      0.42 o 
 -13   1  14       23.62       24.31      0.62 o 
 -12   1  14        7.10        7.64      0.46 o 
 -11   1  14      106.82      109.61      1.42 o 
 -10   1  14       11.94       14.40      0.47 o 
  -9   1  14      114.16       97.88      2.03 o 
  -8   1  14      441.76      422.48      4.38 o 
  -7   1  14      165.09      172.94      1.96 o 
  -6   1  14      478.50      502.19      6.20 o 
  -5   1  14      338.80      344.04      3.62 o 
  -4   1  14      396.87      407.72     20.00 o 
  -3   1  14        1.00        1.11      0.37 o 
  -2   1  14      914.76      940.94     15.84 o 
  -1   1  14       11.89       10.68      0.47 o 
   0   1  14       14.73       13.06      0.87 o 
   1   1  14        0.16        0.56      0.36 o 
   2   1  14        0.73        2.91      1.08 o 
   3   1  14      599.37      583.60      6.81 o 
   4   1  14       96.73       97.52      1.86 o 
   5   1  14       59.42       61.23      3.01 o 
   6   1  14        1.18        1.30      0.63 o 
   7   1  14        1.58        1.42      0.72 o 
   8   1  14      105.92      106.70      2.67 o 
   9   1  14        1.55        1.61      2.00 o 
  10   1  14       49.31       51.30      3.18 o 
  11   1  14        0.87        1.86      2.15 o 
  12   1  14       36.46       43.20      3.26 o 
 -21   2  14       57.69       64.19      3.45 o 
 -20   2  14       60.43       60.56      7.70 o 
 -19   2  14      134.95      163.44      5.50 o 
 -18   2  14       62.50       66.40      5.21 o 
 -17   2  14        6.92        6.11      1.06 o 
 -16   2  14       32.96       34.74      1.09 o 
 -15   2  14      271.69      287.16     17.68 o 
 -14   2  14      156.45      148.95      2.36 o 
 -13   2  14      322.72      325.53     27.12 o 
 -12   2  14        1.41        1.37      0.45 o 
 -11   2  14      375.74      365.73      4.07 o 
 -10   2  14       22.21       19.80      0.59 o 
  -9   2  14      370.24      355.17      6.73 o 
  -8   2  14       93.82       96.35      4.46 o 
  -7   2  14        7.98        6.62      1.01 o 
  -6   2  14       49.85       44.38      0.86 o 
  -5   2  14       58.50       58.18      4.61 o 
  -4   2  14       67.89       65.01      1.51 o 
  -3   2  14        3.78        3.43      0.37 o 
  -2   2  14        9.06        7.93      0.62 o 
  -1   2  14      344.31      319.03     11.41 o 
   0   2  14       39.19       36.91      3.08 o 
   1   2  14      632.01      679.29     27.70 o 
   2   2  14       53.29       57.16      1.13 o 
   3   2  14        1.19        1.58      0.59 o 
   4   2  14        1.99        1.94      0.60 o 
   5   2  14      145.86      156.84      6.81 o 
   6   2  14       24.94       21.02      1.06 o 
   7   2  14       23.36       23.89      1.13 o 
   8   2  14       12.76       10.38      1.02 o 
   9   2  14        2.18        1.89      1.82 o 
  10   2  14       12.76       11.41      2.39 o 
  11   2  14       33.39       36.02      4.09 o 
 -19   3  14        1.12        2.57      1.40 o 
 -18   3  14       39.74       48.92      3.20 o 
 -17   3  14        3.66        3.68      1.45 o 
 -16   3  14        0.55        0.78      1.17 o 
 -15   3  14        0.08       -0.27      0.85 o 
 -14   3  14       63.17       60.37      1.34 o 
 -13   3  14      271.10      290.23     27.24 o 
 -12   3  14        0.84        1.31      0.61 o 
 -11   3  14      199.23      207.07     10.47 o 
 -10   3  14        0.27        0.32      0.49 o 
  -9   3  14       11.21       11.53      0.58 o 
  -8   3  14        0.77        0.51      0.48 o 
  -7   3  14      186.43      172.92      9.32 o 
  -6   3  14       25.28       23.31      3.55 o 
  -5   3  14       20.61       16.35      1.32 o 
  -4   3  14        0.98        0.95      0.40 o 
  -3   3  14       29.06       27.66      2.73 o 
  -2   3  14       11.82       12.84      1.23 o 
  -1   3  14      105.42      114.63      9.08 o 
   0   3  14       41.61       39.48      1.83 o 
   1   3  14        5.74        5.21      1.07 o 
   2   3  14       80.80       84.38      1.89 o 
   3   3  14      247.06      239.54     21.26 o 
   4   3  14       10.56       10.43      0.92 o 
   5   3  14       31.38       30.09      1.27 o 
   6   3  14       14.61       14.08      1.63 o 
   7   3  14       34.22       28.47      1.43 o 
   8   3  14       29.78       20.20      1.49 o 
   9   3  14        0.43        0.93      1.46 o 
 -16   4  14        5.02        3.99      1.21 o 
 -15   4  14        0.02        0.43      0.89 o 
 -14   4  14       24.05       21.83      1.68 o 
 -13   4  14       45.91       43.49      1.65 o 
 -12   4  14        9.77       10.92      0.97 o 
 -11   4  14       33.03       31.13      1.17 o 
 -10   4  14        0.08       -0.53      0.53 o 
  -9   4  14      277.10      270.72     20.62 o 
  -8   4  14        9.81        9.05      0.68 o 
  -7   4  14        7.28        7.86      0.67 o 
  -6   4  14       39.69       37.55      2.83 o 
  -5   4  14       25.87       23.41      1.37 o 
  -4   4  14      159.06      183.70     30.90 o 
  -3   4  14        0.01        0.70      0.71 o 
  -2   4  14        0.97        0.70      1.17 o 
  -1   4  14       16.33       16.79      3.25 o 
   0   4  14       20.78       16.35      1.16 o 
   1   4  14      161.61      117.27     26.34 o 
   2   4  14        3.30        2.18      0.76 o 
   3   4  14        2.72        1.96      1.16 o 
   4   4  14        5.58        4.27      1.06 o 
   5   4  14       25.73       23.80      2.68 o 
   6   4  14       15.71       13.88      1.45 o 
   7   4  14        1.64        2.08      1.42 o 
 -12   5  14        2.77        1.54      0.88 o 
 -11   5  14       18.70       13.46      1.08 o 
 -10   5  14       15.87       12.63      1.27 o 
  -9   5  14        7.26        5.27      0.85 o 
  -8   5  14        1.12        0.99      0.86 o 
  -7   5  14       20.25       18.05      5.69 o 
  -6   5  14        6.92        6.60      1.37 o 
  -5   5  14       40.09       39.32      7.76 o 
  -4   5  14       16.08       17.76      2.16 o 
  -3   5  14        2.02        3.73      1.38 o 
  -2   5  14       77.69       83.78     33.14 o 
  -1   5  14       34.29       40.25      2.03 o 
   0   5  14       54.89       48.21      9.77 o 
   1   5  14        7.63        6.10      1.17 o 
   2   5  14       11.84        8.84      2.39 o 
 -21   0  15       23.61       20.61      1.89 o 
 -19   0  15      169.17      184.56      5.57 o 
 -17   0  15       46.31       47.38      1.75 o 
 -15   0  15       11.03       10.91      0.82 o 
 -13   0  15      107.62      118.54      2.22 o 
 -11   0  15      162.71      173.67      2.97 o 
  -9   0  15     1898.65     1779.89     22.01 o 
  -7   0  15        0.30        0.51      0.45 o 
  -5   0  15       80.96       76.33      1.49 o 
  -3   0  15       70.90       71.52      1.81 o 
  -1   0  15       41.43       37.86      1.17 o 
   1   0  15      219.17      219.69      4.20 o 
   3   0  15       63.82       58.28      1.86 o 
   5   0  15      922.47      978.08     16.89 o 
   7   0  15      235.99      258.50      8.03 o 
   9   0  15        0.14        1.48      3.05 o 
  11   0  15        0.31        0.46      3.16 o 
 -21   1  15       35.78       31.92      4.84 o 
 -20   1  15        0.78        0.85      1.15 o 
 -19   1  15        0.00       -0.30      1.01 o 
 -18   1  15       11.44       11.79      1.14 o 
 -17   1  15      180.49      193.90      2.70 o 
 -16   1  15       45.13       48.78      1.20 o 
 -15   1  15        0.11        0.37      0.54 o 
 -14   1  15        8.92        7.28      0.72 o 
 -13   1  15      118.68      122.90      5.61 o 
 -12   1  15      109.36      113.99      4.72 o 
 -11   1  15      206.38      206.01      4.56 o 
 -10   1  15       61.23       57.17      2.73 o 
  -9   1  15       45.56       38.91      1.43 o 
  -8   1  15       65.20       55.51      0.86 o 
  -7   1  15      607.56      618.62      6.36 o 
  -6   1  15       34.97       33.65      1.27 o 
  -5   1  15      724.46      745.00     12.72 o 
  -4   1  15      109.23      107.44      1.58 o 
  -3   1  15        8.21        7.69      0.43 o 
  -2   1  15      237.81      233.67      6.83 o 
  -1   1  15       17.36       17.84      0.92 o 
   0   1  15        1.85        2.05      0.45 o 
   1   1  15        4.54        3.51      0.50 o 
   2   1  15       23.64       26.46      1.04 o 
   3   1  15      289.61      312.46     11.56 o 
   4   1  15       33.10       33.21      1.21 o 
   5   1  15      342.98      372.62     14.76 o 
   6   1  15       62.56       62.09      2.07 o 
   7   1  15       65.24       68.79      2.13 o 
   8   1  15        7.17        8.27      1.59 o 
   9   1  15      118.38      124.62      6.95 o 
  10   1  15       24.83       26.47      2.80 o 
  11   1  15        1.45        2.02      2.10 o 
 -20   2  15        8.19        7.51      1.34 o 
 -19   2  15        3.49        3.05      1.40 o 
 -18   2  15       54.36       54.55      5.40 o 
 -17   2  15        2.70        2.35      1.24 o 
 -16   2  15       42.60       49.04      2.46 o 
 -15   2  15       27.38       30.77      1.06 o 
 -14   2  15       82.32       80.63      6.37 o 
 -13   2  15       37.20       32.00      2.91 o 
 -12   2  15        7.29        6.74      0.65 o 
 -11   2  15        1.75        1.81      0.44 o 
 -10   2  15      207.40      204.28     19.93 o 
  -9   2  15       87.83       89.21      2.43 o 
  -8   2  15       42.45       43.85      4.55 o 
  -7   2  15       13.49       13.49      0.65 o 
  -6   2  15       18.10       19.43      0.58 o 
  -5   2  15      155.23      136.71      5.00 o 
  -4   2  15      756.62      756.01     17.44 o 
  -3   2  15        7.99        7.73      0.53 o 
  -2   2  15       80.74       75.76      3.27 o 
  -1   2  15        4.24        4.23      0.47 o 
   0   2  15      385.89      432.14      7.33 o 
   1   2  15      302.21      351.49      5.03 o 
   2   2  15      222.08      248.22     11.55 o 
   3   2  15       35.95       38.88      1.18 o 
   4   2  15        5.69        5.82      0.81 o 
   5   2  15       62.10       64.79      1.79 o 
   6   2  15       27.46       25.88      1.86 o 
   7   2  15      118.58      112.43      3.50 o 
   8   2  15        2.66        1.62      1.02 o 
   9   2  15        1.31        3.89      2.20 o 
  10   2  15       64.11       62.57      4.09 o 
 -19   3  15       26.66       33.68      2.82 o 
 -18   3  15        2.63        4.06      2.38 o 
 -17   3  15        0.20       -0.82      1.18 o 
 -16   3  15       43.15       46.70      5.86 o 
 -15   3  15       32.67       29.29      1.35 o 
 -14   3  15        1.46        1.80      0.78 o 
 -13   3  15        5.62        5.68      0.71 o 
 -12   3  15      230.28      256.26     14.26 o 
 -11   3  15       18.72       18.58      0.95 o 
 -10   3  15       89.24       98.66      3.19 o 
  -9   3  15      115.11      120.77     10.46 o 
  -8   3  15       10.72       10.02      0.60 o 
  -7   3  15        2.95        2.55      0.49 o 
  -6   3  15       70.09       65.46      1.18 o 
  -5   3  15       55.45       57.65      3.28 o 
  -4   3  15        9.52       10.48      1.54 o 
  -3   3  15        0.01       -0.07      0.40 o 
  -2   3  15      359.61      384.92     26.60 o 
  -1   3  15       38.77       37.61      3.47 o 
   0   3  15      305.81      328.67     21.20 o 
   1   3  15        2.93        3.07      0.80 o 
   2   3  15       23.28       20.80      2.14 o 
   3   3  15        0.02        0.06      0.80 o 
   4   3  15       52.53       48.55      1.72 o 
   5   3  15       26.81       24.45      1.43 o 
   6   3  15       17.15       13.98      1.40 o 
   7   3  15        3.52        2.73      1.09 o 
   8   3  15       92.63       81.02      7.16 o 
 -16   4  15        0.26        0.09      1.11 o 
 -15   4  15       22.09       22.39      1.68 o 
 -14   4  15      107.38      108.88     13.79 o 
 -13   4  15        0.02        0.20      0.90 o 
 -12   4  15        1.14        0.86      0.88 o 
 -11   4  15       48.77       48.69      2.11 o 
 -10   4  15        0.92        0.90      0.77 o 
  -9   4  15      115.85      130.48      3.41 o 
  -8   4  15       61.74       61.93      8.04 o 
  -7   4  15        0.01       -0.03      0.56 o 
  -6   4  15        0.94        1.42      0.70 o 
  -5   4  15        6.39        6.17      1.16 o 
  -4   4  15      127.48       96.15      3.35 o 
  -3   4  15       13.46       11.50      3.10 o 
  -2   4  15       44.19       44.08      6.71 o 
  -1   4  15       35.81       35.11      1.74 o 
   0   4  15       58.51       45.25      2.00 o 
   1   4  15        0.17        0.49      0.83 o 
   2   4  15        8.02        4.06      1.45 o 
   3   4  15       10.84       10.18      1.18 o 
   4   4  15        0.08        0.30      1.25 o 
   5   4  15       38.82       35.73      6.74 o 
   6   4  15        1.93        1.45      1.47 o 
 -11   5  15        4.37        3.85      0.85 o 
 -10   5  15        7.37        5.35      2.91 o 
  -9   5  15        5.04        3.27      0.83 o 
  -8   5  15       13.24       12.52      1.73 o 
  -7   5  15       44.37       38.98      8.24 o 
  -6   5  15       16.85       17.78      4.04 o 
  -5   5  15       15.83       13.71      1.83 o 
  -4   5  15        2.76        2.40      1.09 o 
  -3   5  15        1.80        2.85      1.48 o 
  -2   5  15        3.94        5.18      1.44 o 
  -1   5  15        0.79        1.95      1.16 o 
   0   5  15       33.79       39.14     12.29 o 
   1   5  15        2.36        1.18      1.26 o 
 -22   0  16        0.37       -0.21      1.46 o 
 -20   0  16      179.60      201.46      6.26 o 
 -18   0  16       26.33       25.89      1.93 o 
 -16   0  16        6.09        8.64      1.10 o 
 -14   0  16      191.73      194.12      3.23 o 
 -12   0  16      102.86      111.52      2.20 o 
 -10   0  16      620.38      663.52      9.73 o 
  -8   0  16      652.53      623.83      9.86 o 
  -6   0  16        0.04        0.74      0.48 o 
  -4   0  16      372.26      370.38      6.58 o 
  -2   0  16       34.11       37.05      1.31 o 
   0   0  16      246.81      254.80      4.47 o 
   2   0  16      981.57     1027.31     16.09 o 
   4   0  16       38.79       39.30      1.66 o 
   6   0  16        0.40        0.87      1.48 o 
   8   0  16       14.40       15.95      3.43 o 
  10   0  16        0.00        1.22      3.20 o 
 -21   1  16        9.88       12.32      1.32 o 
 -20   1  16       94.75       95.71      6.96 o 
 -19   1  16        3.63        1.37      1.09 o 
 -18   1  16       16.24       15.30      1.19 o 
 -17   1  16       98.27      101.31      9.24 o 
 -16   1  16       18.30       18.84      1.97 o 
 -15   1  16      125.05      131.78      5.57 o 
 -14   1  16        0.03        0.52      0.48 o 
 -13   1  16       35.89       34.47      0.80 o 
 -12   1  16      282.89      269.35     14.40 o 
 -11   1  16      121.78      107.48      1.62 o 
 -10   1  16      126.30      129.05      3.17 o 
  -9   1  16       14.06       11.27      0.48 o 
  -8   1  16      156.74      154.28     17.13 o 
  -7   1  16       90.53       85.31      3.99 o 
  -6   1  16      173.20      171.99      9.11 o 
  -5   1  16      189.25      186.38      2.66 o 
  -4   1  16       34.38       35.28      1.68 o 
  -3   1  16      211.47      219.63      2.70 o 
  -2   1  16      176.05      177.94      2.30 o 
  -1   1  16      218.54      221.87     14.14 o 
   0   1  16      300.05      331.49     12.08 o 
   1   1  16      109.56      110.82      3.13 o 
   2   1  16      108.77      102.21      1.77 o 
   3   1  16        0.54        0.10      0.63 o 
   4   1  16      216.40      239.05      7.10 o 
   5   1  16      209.01      229.96      5.65 o 
   6   1  16        8.34        8.98      1.30 o 
   7   1  16        1.01        1.44      1.22 o 
   8   1  16        0.20       -0.28      1.83 o 
   9   1  16       88.00       97.45      5.05 o 
  10   1  16       28.38       31.15      3.16 o 
 -20   2  16        9.51        7.67      2.27 o 
 -19   2  16      145.56      148.53     13.75 o 
 -18   2  16        0.01        0.23      1.22 o 
 -17   2  16        8.38        8.01      1.24 o 
 -16   2  16        3.74        4.28      0.95 o 
 -15   2  16       62.54       61.52      5.30 o 
 -14   2  16       93.01       96.93      2.09 o 
 -13   2  16       77.05       79.71      3.02 o 
 -12   2  16       38.81       34.66      1.37 o 
 -11   2  16       14.15       14.39      0.60 o 
 -10   2  16       42.73       38.78      3.64 o 
  -9   2  16      117.08      111.81      8.08 o 
  -8   2  16       82.27       69.66     11.78 o 
  -7   2  16        5.92        4.89      0.46 o 
  -6   2  16       68.50       60.89      3.43 o 
  -5   2  16      257.54      239.86      6.19 o 
  -4   2  16        0.00        0.58      0.44 o 
  -3   2  16      121.60      113.88      2.30 o 
  -2   2  16       22.44       21.06      1.23 o 
  -1   2  16       20.64       19.82      1.62 o 
   0   2  16        4.81        4.66      0.63 o 
   1   2  16        8.59        6.70      0.68 o 
   2   2  16        8.97        9.36      0.78 o 
   3   2  16        9.38        9.21      1.02 o 
   4   2  16        1.62        1.27      0.76 o 
   5   2  16       16.18       16.81      1.17 o 
   6   2  16       21.46       18.47      1.28 o 
   7   2  16       40.18       34.67      2.30 o 
   8   2  16        2.54        1.25      2.28 o 
   9   2  16        2.91        4.01      2.37 o 
 -18   3  16        0.12        0.62      1.36 o 
 -17   3  16      113.47      113.27     11.27 o 
 -16   3  16       47.16       40.70      5.30 o 
 -15   3  16      180.01      172.02     11.85 o 
 -14   3  16        6.24        5.95      1.14 o 
 -13   3  16       21.11       20.98      3.00 o 
 -12   3  16        0.03        0.45      0.69 o 
 -11   3  16       11.02       11.22      0.77 o 
 -10   3  16        0.90        1.23      0.59 o 
  -9   3  16       26.57       26.50      0.87 o 
  -8   3  16       15.50       14.17      0.89 o 
  -7   3  16       87.61       86.65      3.37 o 
  -6   3  16       32.76       29.63      3.75 o 
  -5   3  16      123.21      115.57      8.14 o 
  -4   3  16        1.17        0.91      0.54 o 
  -3   3  16       95.67       96.62      2.21 o 
  -2   3  16        3.34        2.73      0.61 o 
  -1   3  16      210.33      235.13     12.19 o 
   0   3  16        7.68        7.75      0.70 o 
   1   3  16        7.11        6.57      0.72 o 
   2   3  16        0.37        0.53      0.82 o 
   3   3  16        3.26        3.43      1.01 o 
   4   3  16        0.36       -0.13      0.86 o 
   5   3  16       92.98       89.32      4.71 o 
   6   3  16        2.40        2.18      1.20 o 
   7   3  16        1.21        0.44      0.94 o 
 -15   4  16      103.59      100.94     15.04 o 
 -14   4  16       16.03       13.78      2.18 o 
 -13   4  16       16.99       14.25      1.13 o 
 -12   4  16        0.55        0.73      0.90 o 
 -11   4  16        0.03       -0.42      0.68 o 
 -10   4  16        0.44        0.91      0.77 o 
  -9   4  16        5.14        4.74      0.85 o 
  -8   4  16        5.08        4.53      1.00 o 
  -7   4  16       38.49       33.20      6.40 o 
  -6   4  16       10.19       10.05      3.51 o 
  -5   4  16       56.82       51.70      6.22 o 
  -4   4  16        7.58        7.21      0.99 o 
  -3   4  16      130.77       97.44      3.44 o 
  -2   4  16       15.56       16.03      1.27 o 
  -1   4  16        0.71        0.90      1.07 o 
   0   4  16       48.55       33.07     10.47 o 
   1   4  16        2.59        2.19      1.14 o 
   2   4  16       44.59       41.26      4.85 o 
   3   4  16        9.72        8.54      1.36 o 
   4   4  16        1.42        1.24      1.18 o 
  -9   5  16        1.41        1.09      0.94 o 
  -8   5  16       32.67       34.56      3.21 o 
  -7   5  16        5.61        6.49      1.60 o 
  -6   5  16       44.63       54.98     15.55 o 
  -5   5  16        4.97        5.47      1.11 o 
  -4   5  16        8.54        7.20      2.38 o 
  -3   5  16        0.01        0.59      1.39 o 
  -2   5  16        6.63        5.60      1.75 o 
 -21   0  17        1.26        4.10      2.08 o 
 -19   0  17        7.88        8.07      1.42 o 
 -17   0  17       51.18       46.73      2.16 o 
 -15   0  17        1.90        1.43      0.75 o 
 -13   0  17      296.70      281.50      4.59 o 
 -11   0  17       97.52       86.89      1.88 o 
  -9   0  17        4.64        5.24      0.59 o 
  -7   0  17       12.98       11.24      0.66 o 
  -5   0  17       86.26       87.13      1.76 o 
  -3   0  17      552.32      611.57     11.61 o 
  -1   0  17       16.98       20.40      0.99 o 
   1   0  17      187.61      194.54      3.45 o 
   3   0  17      258.54      300.39      5.95 o 
   5   0  17        0.69        1.11      1.49 o 
   7   0  17        0.14        0.99      1.65 o 
   9   0  17        5.05        7.60      3.41 o 
 -21   1  17        0.00       -0.43      1.38 o 
 -20   1  17       54.95       61.52      8.10 o 
 -19   1  17       63.27       57.86      5.08 o 
 -18   1  17       19.88       19.39      1.68 o 
 -17   1  17       26.84       27.02      1.49 o 
 -16   1  17        0.54        0.55      0.57 o 
 -15   1  17      200.69      177.95      8.25 o 
 -14   1  17        3.45        3.28      0.53 o 
 -13   1  17       24.81       23.11      0.73 o 
 -12   1  17       43.92       40.12      2.56 o 
 -11   1  17      695.05      705.11     94.19 o 
 -10   1  17      119.65      123.83      4.50 o 
  -9   1  17        5.12        5.03      0.45 o 
  -8   1  17       41.17       36.95      1.54 o 
  -7   1  17        4.75        5.33      0.43 o 
  -6   1  17       52.76       53.36      1.25 o 
  -5   1  17      505.97      528.62      5.42 o 
  -4   1  17       23.36       21.13      0.97 o 
  -3   1  17        4.75        4.93      0.49 o 
  -2   1  17        4.57        5.31      0.61 o 
  -1   1  17      668.09      730.32      8.45 o 
   0   1  17        5.24        5.25      0.59 o 
   1   1  17      146.83      157.36      5.53 o 
   2   1  17        8.94        9.86      0.79 o 
   3   1  17       85.52       96.55      2.36 o 
   4   1  17      160.51      176.81      3.67 o 
   5   1  17       28.76       26.87      1.76 o 
   6   1  17        7.40        6.87      1.36 o 
   7   1  17        8.89        6.08      1.39 o 
   8   1  17        5.14        5.81      2.36 o 
   9   1  17       73.28       75.46      4.23 o 
 -20   2  17        2.69        2.61      1.37 o 
 -19   2  17        6.23        7.09      1.34 o 
 -18   2  17       88.11       83.55     11.27 o 
 -17   2  17       20.50       21.53      3.74 o 
 -16   2  17        3.52        3.18      0.78 o 
 -15   2  17        0.00       -0.31      0.66 o 
 -14   2  17       40.80       34.96      1.24 o 
 -13   2  17       85.82       84.89      8.43 o 
 -12   2  17        2.63        3.28      0.57 o 
 -11   2  17       17.34       16.29      0.68 o 
 -10   2  17      142.47      138.08     17.11 o 
  -9   2  17       15.52       16.18      0.66 o 
  -8   2  17      400.35      403.49      4.51 o 
  -7   2  17        0.61        1.21      0.42 o 
  -6   2  17      303.90      317.49     27.75 o 
  -5   2  17       55.97       49.45      1.05 o 
  -4   2  17      205.92      194.23      3.19 o 
  -3   2  17      149.09      162.01     11.14 o 
  -2   2  17       89.41       88.13      1.75 o 
  -1   2  17       39.65       39.73      1.46 o 
   0   2  17        0.16        1.10      0.64 o 
   1   2  17      103.97      106.27      2.08 o 
   2   2  17      108.98      113.32      7.71 o 
   3   2  17        0.84        1.41      0.84 o 
   4   2  17        5.91        7.04      1.11 o 
   5   2  17        0.26       -0.54      0.94 o 
   6   2  17      215.70      183.80      5.61 o 
   7   2  17       43.09       47.03      4.27 o 
   8   2  17      108.43      119.10      4.30 o 
 -18   3  17       26.74       27.88      1.73 o 
 -17   3  17        1.45        1.56      1.36 o 
 -16   3  17       43.74       43.86      5.24 o 
 -15   3  17       38.65       37.09      1.52 o 
 -14   3  17       23.34       22.17      1.60 o 
 -13   3  17        0.04        0.24      0.77 o 
 -12   3  17       57.04       60.02      2.79 o 
 -11   3  17      108.43      112.02      2.32 o 
 -10   3  17      213.94      232.26      5.40 o 
  -9   3  17       22.33       25.41      1.71 o 
  -8   3  17       21.87       22.74      1.29 o 
  -7   3  17       12.57       12.22      0.93 o 
  -6   3  17      458.22      531.05      8.91 o 
  -5   3  17        2.18        1.75      0.75 o 
  -4   3  17       79.15       79.86      6.97 o 
  -3   3  17       33.70       33.81      1.90 o 
  -2   3  17        0.40        1.17      0.67 o 
  -1   3  17        1.71        1.58      0.81 o 
   0   3  17       24.01       26.45      1.22 o 
   1   3  17        0.13       -0.26      0.77 o 
   2   3  17       16.91       17.01      1.32 o 
   3   3  17        0.29        0.17      1.07 o 
   4   3  17      172.81      166.33      7.41 o 
   5   3  17        0.18        0.42      1.35 o 
   6   3  17       34.13       29.17      2.14 o 
 -15   4  17       11.86       10.44      1.18 o 
 -14   4  17        3.47        3.41      1.03 o 
 -13   4  17       19.30       17.74      1.25 o 
 -12   4  17       23.28       20.51      1.73 o 
 -11   4  17        4.03        3.14      0.93 o 
 -10   4  17        3.96        3.10      0.86 o 
  -9   4  17       14.88       13.15      3.86 o 
  -8   4  17      111.24      101.84     12.58 o 
  -7   4  17       14.35       12.51      1.22 o 
  -6   4  17        0.00        0.37      0.90 o 
  -5   4  17       20.39       18.83      1.63 o 
  -4   4  17        3.31        2.96      0.99 o 
  -3   4  17       22.68       20.59      5.15 o 
  -2   4  17        7.81        6.86      1.04 o 
  -1   4  17        4.70        2.56      1.36 o 
   0   4  17        1.48        1.09      1.37 o 
   1   4  17        4.97        3.71      1.23 o 
   2   4  17       21.44       24.12      3.55 o 
   3   4  17       57.09       54.72      5.29 o 
 -20   0  18        0.63        0.20      1.54 o 
 -18   0  18      275.89      294.10      7.86 o 
 -16   0  18       15.39       11.65      0.87 o 
 -14   0  18      421.87      427.63      7.20 o 
 -12   0  18       62.21       56.53      1.48 o 
 -10   0  18      112.86       89.68      2.36 o 
  -8   0  18      147.77      182.42      4.93 o 
  -6   0  18      194.98      212.17      4.80 o 
  -4   0  18      602.00      777.50     16.57 o 
  -2   0  18      843.88      878.33     14.46 o 
   0   0  18        1.84        3.11      0.87 o 
   2   0  18        9.98       10.24      1.21 o 
   4   0  18      326.67      381.10     11.89 o 
   6   0  18       70.41       64.74      3.82 o 
   8   0  18      198.62      222.99      9.93 o 
 -21   1  18       54.75       55.23      5.37 o 
 -20   1  18       24.06       24.05      4.33 o 
 -19   1  18        3.66        3.30      1.31 o 
 -18   1  18        1.39        2.10      1.17 o 
 -17   1  18        0.02       -0.61      1.00 o 
 -16   1  18      203.13      173.75     20.49 o 
 -15   1  18        0.40        0.72      0.62 o 
 -14   1  18       31.31       29.56      1.58 o 
 -13   1  18        0.17        0.22      0.53 o 
 -12   1  18       36.73       34.63      3.35 o 
 -11   1  18      154.91      173.63     14.20 o 
 -10   1  18       15.01       16.74      0.63 o 
  -9   1  18       37.93       37.48      0.89 o 
  -8   1  18        6.64        5.73      0.46 o 
  -7   1  18       31.18       26.80      2.04 o 
  -6   1  18       47.85       43.76      3.69 o 
  -5   1  18       58.82       53.26      7.70 o 
  -4   1  18       36.95       36.16      1.29 o 
  -3   1  18        1.14        1.06      0.51 o 
  -2   1  18       11.75       12.90      0.69 o 
  -1   1  18      240.54      259.97     14.64 o 
   0   1  18       49.10       46.01      1.65 o 
   1   1  18       75.97       88.68      1.95 o 
   2   1  18       13.31       13.04      1.83 o 
   3   1  18        0.02        0.08      0.87 o 
   4   1  18      103.02       96.21      3.04 o 
   5   1  18        3.39        3.33      1.42 o 
   7   1  18       12.45       11.52      1.86 o 
   8   1  18       15.96       14.66      2.75 o 
 -19   2  18       39.01       37.53      2.01 o 
 -18   2  18        9.20        7.77      2.01 o 
 -17   2  18        1.10        1.13      1.23 o 
 -16   2  18        1.53        1.34      0.79 o 
 -15   2  18       20.66       17.89      1.06 o 
 -14   2  18       27.45       23.90      1.05 o 
 -13   2  18       39.55       39.15      1.26 o 
 -12   2  18        8.52        7.68      0.68 o 
 -11   2  18       66.04       65.96      7.86 o 
 -10   2  18       42.00       42.16      1.09 o 
  -9   2  18      111.26      116.55      4.28 o 
  -8   2  18       19.54       21.28      2.77 o 
  -7   2  18      112.83      115.24      3.61 o 
  -6   2  18       51.45       44.20      4.43 o 
  -5   2  18       83.60       81.79      1.87 o 
  -4   2  18       24.01       21.02      2.70 o 
  -3   2  18       10.37       11.29      0.75 o 
  -2   2  18       37.88       36.59      4.70 o 
  -1   2  18        0.72        1.39      0.77 o 
   0   2  18       43.72       46.29      1.46 o 
   1   2  18      102.63      113.19      7.91 o 
   2   2  18        0.01        0.89      0.87 o 
   3   2  18      228.07      260.33     17.33 o 
   4   2  18        2.22        3.42      1.44 o 
   5   2  18        8.35        6.92      3.17 o 
   6   2  18        0.68       -0.07      0.96 o 
   7   2  18       20.05       20.94      2.71 o 
 -17   3  18        0.89        1.15      1.29 o 
 -16   3  18        0.23        0.52      0.99 o 
 -15   3  18       14.42       14.14      1.49 o 
 -14   3  18        0.79        0.56      0.92 o 
 -13   3  18        1.56        1.73      0.94 o 
 -12   3  18        7.30        8.28      0.97 o 
 -11   3  18       45.04       45.00      1.69 o 
 -10   3  18       41.86       44.63      1.64 o 
  -9   3  18       28.95       29.66      1.04 o 
  -8   3  18       75.65       90.53      2.64 o 
  -7   3  18       55.26       56.45      2.92 o 
  -6   3  18       13.26       13.17      1.65 o 
  -5   3  18        7.19        6.89      0.77 o 
  -4   3  18       13.63       12.51      0.88 o 
  -3   3  18        1.46        1.28      0.68 o 
  -2   3  18        2.38        2.80      0.84 o 
  -1   3  18       74.20       68.67      2.66 o 
   0   3  18       46.93       44.49      2.72 o 
   1   3  18       58.68       62.84      7.45 o 
   2   3  18       19.89       22.01      2.21 o 
   3   3  18        7.06        6.31      1.30 o 
   4   3  18        0.00       -0.97      1.42 o 
   5   3  18       44.50       45.33      3.39 o 
 -14   4  18        9.42        6.93      1.03 o 
 -13   4  18       58.56       65.78      2.08 o 
 -12   4  18       10.82        7.72      2.37 o 
 -11   4  18        2.15        1.75      0.93 o 
 -10   4  18        0.97        1.34      0.90 o 
  -9   4  18       77.50      101.29      4.37 o 
  -8   4  18        2.29        1.87      1.08 o 
  -7   4  18       16.58       15.26      3.33 o 
  -6   4  18        0.69        0.81      1.03 o 
  -5   4  18        0.97        0.73      0.96 o 
  -4   4  18       22.67       19.59      5.25 o 
  -3   4  18        5.85        6.33      1.79 o 
  -2   4  18       80.35       96.37      4.52 o 
  -1   4  18      121.76      156.49     25.74 o 
   0   4  18        3.27        4.44      1.56 o 
   1   4  18       17.90       17.21      4.32 o 
   2   4  18        3.79        4.16      1.47 o 
 -19   0  19       65.34       52.49      3.05 o 
 -17   0  19       31.24       28.21      1.93 o 
 -15   0  19        1.89        0.27      0.81 o 
 -13   0  19       14.36       16.76      0.98 o 
 -11   0  19       23.41       21.04      1.05 o 
  -9   0  19      187.57      155.59      3.62 o 
  -7   0  19      576.72      564.06     11.63 o 
  -5   0  19        7.19        6.79      0.87 o 
  -3   0  19      223.72      226.01      4.87 o 
  -1   0  19       12.66       10.43      1.13 o 
   1   0  19       32.74       33.58      1.76 o 
   3   0  19       66.71       68.76      3.45 o 
   5   0  19       76.70       77.89      4.08 o 
 -20   1  19        0.70        0.57      1.35 o 
 -19   1  19       47.82       46.91      3.88 o 
 -18   1  19        2.55        2.67      1.09 o 
 -17   1  19       10.16        9.59      1.48 o 
 -16   1  19        3.48        3.57      0.76 o 
 -15   1  19       19.54       17.95      0.91 o 
 -14   1  19        7.37        6.39      0.67 o 
 -13   1  19       18.69       18.78      0.82 o 
 -12   1  19       18.35       20.63      0.82 o 
 -11   1  19      130.55      134.60     24.87 o 
 -10   1  19       30.71       30.75      0.88 o 
  -9   1  19      200.06      215.41     29.26 o 
  -8   1  19       55.84       52.06      7.08 o 
  -7   1  19       24.70       21.02      2.16 o 
  -6   1  19        4.57        5.17      0.58 o 
  -5   1  19      564.86      618.02    141.56 o 
  -4   1  19        0.00        0.11      0.50 o 
  -3   1  19        2.93        2.78      0.63 o 
  -2   1  19       20.23       21.51      1.61 o 
  -1   1  19       11.32       12.51      0.88 o 
   0   1  19       22.58       22.55      1.64 o 
   1   1  19       24.79       25.25      1.26 o 
   2   1  19       53.50       60.07      2.32 o 
   3   1  19        3.53        2.46      1.44 o 
   4   1  19       55.43       55.06      5.75 o 
   5   1  19      135.42      133.50      5.35 o 
   6   1  19       28.94       25.09      2.82 o 
   7   1  19       35.62       40.77      4.11 o 
 -19   2  19       16.78       16.28      1.65 o 
 -18   2  19        2.40        1.61      1.38 o 
 -17   2  19       83.57       86.32      9.92 o 
 -16   2  19       51.13       47.54      7.55 o 
 -15   2  19        9.60        8.95      0.90 o 
 -14   2  19      114.34      104.02      2.19 o 
 -13   2  19        1.56        1.88      0.80 o 
 -12   2  19      582.39      592.04     52.32 o 
 -11   2  19       23.95       22.66      3.51 o 
 -10   2  19       12.35       10.58      0.70 o 
  -9   2  19       18.19       18.03      0.93 o 
  -8   2  19        5.14        4.67      0.86 o 
  -7   2  19      192.05      213.00     14.45 o 
  -6   2  19        2.85        2.91      0.63 o 
  -5   2  19        3.66        3.69      0.66 o 
  -4   2  19      105.65      110.03      2.39 o 
  -3   2  19       10.28       11.04      0.85 o 
  -2   2  19      207.62      235.24     14.77 o 
  -1   2  19        0.12        0.47      0.86 o 
   0   2  19        1.46        1.01      1.07 o 
   1   2  19        3.98        4.22      1.16 o 
   2   2  19      186.20      195.00      4.92 o 
   3   2  19       20.36       19.32      2.31 o 
   4   2  19        1.95        0.86      1.13 o 
   5   2  19        4.41        3.78      1.14 o 
   6   2  19        1.94        0.81      1.86 o 
 -17   3  19       14.19       16.43      1.60 o 
 -16   3  19       37.18       40.48      6.72 o 
 -15   3  19        7.63        7.83      1.08 o 
 -14   3  19       63.81       62.74      3.95 o 
 -13   3  19       32.65       32.85      1.54 o 
 -12   3  19       20.61       19.94      1.19 o 
 -11   3  19        0.00       -0.51      0.87 o 
 -10   3  19      129.82       97.86      4.26 o 
  -9   3  19        1.99        2.65      0.95 o 
  -8   3  19       39.10       33.97      1.57 o 
  -7   3  19       29.41       33.67      2.81 o 
  -6   3  19       55.91       64.19      5.91 o 
  -5   3  19       26.70       32.57      1.89 o 
  -4   3  19       42.86       46.36      6.06 o 
  -3   3  19        1.44        0.71      1.09 o 
  -2   3  19        1.13        1.50      1.25 o 
  -1   3  19       12.56       14.62      1.33 o 
   1   3  19        4.36        5.84      1.69 o 
   2   3  19       19.18       18.81      1.58 o 
   3   3  19        5.04        3.41      1.30 o 
   4   3  19       17.88       18.19      1.66 o 
 -13   4  19        0.37       -0.25      0.74 o 
 -12   4  19       19.16       16.55      2.01 o 
 -11   4  19       10.68        9.01      1.07 o 
 -10   4  19        6.10        6.00      1.18 o 
  -9   4  19       46.62       34.87      2.35 o 
  -8   4  19       27.43       24.97      3.93 o 
  -7   4  19       62.71       69.85      3.38 o 
  -6   4  19        1.96        2.09      0.98 o 
  -5   4  19        0.74        0.19      1.48 o 
  -4   4  19        4.41        5.45      1.71 o 
  -3   4  19        3.18        5.64      1.55 o 
  -2   4  19       43.33       48.64      2.43 o 
  -1   4  19        1.06        1.72      1.53 o 
   0   4  19        8.19       10.02      1.75 o 
 -20   0  20        2.36        1.45      1.42 o 
 -18   0  20       56.50       54.09      2.63 o 
 -16   0  20        0.02       -0.50      1.09 o 
 -14   0  20        2.97        2.83      0.92 o 
 -12   0  20      489.26      638.72     13.77 o 
 -10   0  20        0.78        0.88      0.89 o 
  -8   0  20      149.49      161.86      4.08 o 
  -6   0  20        2.65        2.55      0.82 o 
  -4   0  20        7.14        6.12      1.00 o 
  -2   0  20      353.65      382.23      8.97 o 
   0   0  20       14.38       14.92      1.79 o 
   2   0  20      167.54      180.33      6.25 o 
   6   0  20        0.17        0.29      1.89 o 
 -20   1  20       57.24       56.69      2.81 o 
 -19   1  20       33.03       34.77      3.00 o 
 -18   1  20        0.15        0.01      1.18 o 
 -17   1  20       18.86       18.88      1.48 o 
 -16   1  20       10.22        7.41      0.85 o 
 -15   1  20       73.41       64.54      5.79 o 
 -14   1  20       41.73       41.08      1.30 o 
 -13   1  20       40.10       45.25      1.23 o 
 -12   1  20       76.29       77.81      1.71 o 
 -11   1  20        2.62        1.70      0.57 o 
 -10   1  20      158.13      166.77     31.52 o 
  -9   1  20        5.07        5.75      0.67 o 
  -8   1  20       75.32       89.58      3.62 o 
  -7   1  20       11.95       14.24      0.76 o 
  -6   1  20       56.64       55.58      3.80 o 
  -5   1  20      128.73      116.51      2.55 o 
  -4   1  20       17.84       16.56      1.40 o 
  -3   1  20      103.97      107.58      2.18 o 
  -2   1  20        7.60        8.63      0.84 o 
  -1   1  20        9.95       10.36      0.85 o 
   0   1  20       85.03      102.21      3.07 o 
   1   1  20       15.13       15.82      1.54 o 
   2   1  20      192.15      228.16     18.49 o 
   3   1  20        5.70        5.78      1.64 o 
   4   1  20        6.34        5.71      1.56 o 
   5   1  20       43.07       41.92      5.07 o 
   6   1  20       64.76       60.26      3.82 o 
 -18   2  20        1.06        0.88      1.17 o 
 -17   2  20       63.60       59.75      3.25 o 
 -16   2  20        9.39        7.22      0.98 o 
 -15   2  20        0.85        0.28      0.95 o 
 -14   2  20        0.93        0.85      0.80 o 
 -13   2  20        1.72        1.26      0.94 o 
 -12   2  20        0.55        0.35      0.69 o 
 -11   2  20        9.13        9.35      0.90 o 
 -10   2  20        2.72        2.30      0.73 o 
  -9   2  20       15.73       15.41      1.95 o 
  -8   2  20       18.06       21.12      1.72 o 
  -7   2  20        2.51        2.37      0.70 o 
  -6   2  20        3.04        2.75      0.66 o 
  -5   2  20        2.14        2.00      0.79 o 
  -4   2  20        0.22        1.07      0.88 o 
  -3   2  20      206.52      219.98      5.51 o 
  -2   2  20       21.63       25.68      1.47 o 
  -1   2  20      125.02      141.52      6.44 o 
   0   2  20       14.43       18.43      1.46 o 
   1   2  20       16.43       19.04      1.49 o 
   2   2  20       59.19       58.76      2.17 o 
   3   2  20       19.91       18.45      1.69 o 
   4   2  20       39.23       34.19      2.07 o 
   5   2  20        6.23        3.95      1.51 o 
 -16   3  20       17.16       13.50      1.60 o 
 -15   3  20       71.16       73.93      6.15 o 
 -14   3  20       22.86       22.36      1.31 o 
 -13   3  20        4.32        3.93      1.02 o 
 -12   3  20        1.69        2.16      0.96 o 
 -11   3  20       23.56       24.28      1.36 o 
 -10   3  20        1.17        1.78      0.92 o 
  -9   3  20        1.73        1.89      0.96 o 
  -8   3  20       10.60       11.76      2.90 o 
  -7   3  20       20.60       21.70      1.63 o 
  -6   3  20        7.21        3.77      0.89 o 
  -5   3  20       96.70      111.08      3.18 o 
  -4   3  20       20.94       23.60      1.58 o 
  -3   3  20      129.88      158.57      4.69 o 
  -2   3  20       77.61       93.43      3.11 o 
  -1   3  20       31.37       29.65      1.72 o 
   0   3  20        3.43        3.20      1.33 o 
   1   3  20       35.58       36.19      1.90 o 
   2   3  20        4.70        4.86      1.23 o 
 -11   4  20        0.48        0.65      1.04 o 
 -10   4  20        0.02       -0.14      1.27 o 
  -9   4  20        1.16        1.15      1.55 o 
  -8   4  20       27.50       32.38      2.95 o 
  -7   4  20      138.12      175.49      6.51 o 
  -6   4  20        5.51        6.23      2.27 o 
  -5   4  20        9.27       11.03      1.68 o 
  -4   4  20        7.64        7.81      1.91 o 
  -3   4  20        4.50        5.84      1.55 o 
 -19   0  21        9.36        8.92      1.70 o 
 -17   0  21       43.52       26.22      2.72 o 
 -15   0  21        0.56       -0.01      1.20 o 
 -13   0  21      207.35      186.30      5.14 o 
 -11   0  21      156.89      177.60      6.11 o 
  -9   0  21        9.11        8.86      0.91 o 
  -7   0  21      105.43       92.11      3.38 o 
  -5   0  21        2.88        1.62      1.13 o 
  -3   0  21       12.67       15.46      1.52 o 
  -1   0  21      109.01      129.20      5.32 o 
   1   0  21        8.15        8.64      2.22 o 
   3   0  21      155.20      189.41      7.04 o 
   5   0  21       34.66       34.33      3.07 o 
 -19   1  21        0.18       -0.82      1.32 o 
 -18   1  21        0.55        1.08      1.20 o 
 -17   1  21        9.08        6.63      1.10 o 
 -16   1  21        1.12        0.02      0.81 o 
 -15   1  21      102.62       82.86      2.49 o 
 -14   1  21       78.81       79.04     10.40 o 
 -13   1  21      100.18       98.13      9.73 o 
 -12   1  21        0.77        0.99      0.79 o 
 -11   1  21      111.55      112.62      4.68 o 
 -10   1  21       24.23       24.85      1.21 o 
  -9   1  21       74.45       80.33     12.33 o 
  -8   1  21       15.24       16.53      0.93 o 
  -7   1  21        2.55        3.19      0.74 o 
  -6   1  21       37.59       44.74      1.79 o 
  -5   1  21       36.81       37.46      6.87 o 
  -4   1  21       74.16       81.79     16.11 o 
  -3   1  21      111.50      139.00     19.65 o 
  -2   1  21        1.37        1.54      1.11 o 
  -1   1  21       38.25       39.82      1.75 o 
   0   1  21        0.59       -0.63      1.03 o 
   1   1  21      122.28      126.90      6.21 o 
   2   1  21        0.23       -1.32      1.39 o 
   3   1  21       22.39       24.63      1.95 o 
   4   1  21       18.82       17.58      1.81 o 
 -18   2  21       42.35       42.32      1.88 o 
 -17   2  21       21.38       17.97      1.34 o 
 -16   2  21       28.75       22.46      1.23 o 
 -15   2  21       19.93       17.71      1.14 o 
 -14   2  21        1.60        1.20      1.02 o 
 -13   2  21       53.56       52.17      1.82 o 
 -12   2  21        0.09       -0.41      0.73 o 
 -11   2  21       65.38       73.84     14.90 o 
 -10   2  21        2.11        2.09      0.89 o 
  -9   2  21       11.54       12.64      1.78 o 
  -8   2  21      120.48      112.91      2.89 o 
  -7   2  21        0.28        1.03      1.10 o 
  -6   2  21      223.17      248.22      5.80 o 
  -5   2  21       18.85       21.27      1.37 o 
  -4   2  21        2.39        1.91      1.10 o 
  -3   2  21        0.25        2.08      1.34 o 
  -2   2  21        0.00       -0.27      1.25 o 
  -1   2  21       34.62       36.55      1.69 o 
   0   2  21        5.52        4.74      1.31 o 
   1   2  21        0.02       -0.06      1.33 o 
   2   2  21        0.14        0.93      1.22 o 
   3   2  21        0.02       -0.21      1.32 o 
 -15   3  21        7.99        7.14      1.17 o 
 -14   3  21       19.29       13.76      2.27 o 
 -13   3  21        3.44        2.86      1.00 o 
 -12   3  21        3.80        2.50      1.05 o 
 -11   3  21       18.67       19.45      3.16 o 
 -10   3  21       59.19       42.31      2.82 o 
  -9   3  21        0.09       -0.12      1.14 o 
  -8   3  21       96.36      114.78      4.56 o 
  -7   3  21       16.97       21.11      1.65 o 
  -6   3  21       34.58       37.17      1.97 o 
  -5   3  21        0.29        0.39      1.15 o 
  -4   3  21       45.21       51.23      5.59 o 
  -3   3  21       10.53       10.44      1.48 o 
  -2   3  21        3.38        4.75      1.36 o 
  -1   3  21        2.87        3.25      1.32 o 
   0   3  21        0.15       -0.01      1.35 o 
   1   3  21        5.46        3.97      1.36 o 
 -18   0  22       34.72       41.08      2.96 o 
 -16   0  22      122.16       95.14      4.01 o 
 -14   0  22      123.00      119.36      3.98 o 
 -12   0  22       21.23       21.78      1.54 o 
 -10   0  22        1.23        1.99      1.15 o 
  -8   0  22        0.01        1.05      1.04 o 
  -6   0  22      225.74      230.69      6.01 o 
  -4   0  22        3.21        1.75      1.36 o 
  -2   0  22      161.54      192.66      6.22 o 
   0   0  22       77.43      104.23      4.74 o 
   2   0  22        2.06        2.23      2.19 o 
 -18   1  22       37.07       32.99      4.19 o 
 -17   1  22        0.34       -0.63      1.18 o 
 -16   1  22        7.71        6.30      0.94 o 
 -15   1  22       21.45       18.86      2.97 o 
 -14   1  22       45.12       37.47      6.85 o 
 -13   1  22      134.41      118.98      3.30 o 
 -12   1  22        0.19       -0.27      0.77 o 
 -11   1  22       18.13       16.96      1.20 o 
 -10   1  22        0.19       -0.59      0.83 o 
  -9   1  22       16.97       13.47      1.49 o 
  -8   1  22       47.38       43.54      1.79 o 
  -7   1  22        3.37        3.43      0.99 o 
  -6   1  22        1.08        1.08      0.93 o 
  -5   1  22        1.99        1.60      1.01 o 
  -4   1  22      335.29      394.51      8.92 o 
  -3   1  22        2.37        3.54      1.15 o 
  -2   1  22       49.09       50.46      3.87 o 
  -1   1  22       11.91       18.02      3.00 o 
   0   1  22       12.55       11.69      1.96 o 
   1   1  22       39.84       52.34      2.46 o 
   2   1  22       17.54       18.17      1.87 o 
   3   1  22        5.71        7.45      1.58 o 
 -17   2  22        6.80        5.46      1.04 o 
 -16   2  22       19.32       15.98      1.37 o 
 -15   2  22        0.03        0.16      0.81 o 
 -14   2  22        0.00        0.29      0.94 o 
 -13   2  22        0.98        0.75      1.00 o 
 -12   2  22        3.36        4.16      0.98 o 
 -11   2  22       66.03       81.20     15.30 o 
 -10   2  22        2.18        1.04      0.88 o 
  -9   2  22        5.34        3.72      1.00 o 
  -8   2  22        0.92        0.93      1.18 o 
  -7   2  22       48.75       50.87      3.11 o 
  -6   2  22       20.35       22.76      2.69 o 
  -5   2  22      124.05      141.89      5.17 o 
  -4   2  22        6.74        8.68      1.32 o 
  -3   2  22       15.06       18.03      1.75 o 
  -2   2  22       32.42       38.52      1.89 o 
  -1   2  22        3.68        3.77      1.55 o 
   0   2  22       12.92       14.72      1.72 o 
   1   2  22       21.57       25.86      1.76 o 
   2   2  22        2.78        2.19      1.54 o 
 -14   3  22        0.38       -0.55      1.06 o 
 -13   3  22       68.18       74.96      3.16 o 
 -12   3  22        6.31        7.49      1.27 o 
 -11   3  22        2.23        1.65      1.02 o 
 -10   3  22        0.86        0.92      1.37 o 
  -9   3  22      109.69      137.39      5.48 o 
  -8   3  22       55.07       65.34      3.50 o 
  -7   3  22        3.85        5.75      1.37 o 
  -6   3  22        4.66        4.74      1.10 o 
  -5   3  22        2.70        2.46      1.47 o 
  -4   3  22        6.78        5.32      1.35 o 
  -3   3  22        0.86        1.47      1.21 o 
  -2   3  22        6.36        5.90      1.39 o 
 -17   0  23       71.43       61.89      2.77 o 
 -15   0  23       67.79       62.13      2.83 o 
 -13   0  23       81.05       73.17      2.99 o 
 -11   0  23       17.45       19.97      1.85 o 
  -9   0  23        0.31        0.73      1.32 o 
  -7   0  23      168.35      165.06      6.16 o 
  -5   0  23      205.10      197.85      7.00 o 
  -3   0  23        3.76        2.96      1.26 o 
  -1   0  23       25.84       25.76      2.66 o 
   1   0  23       17.53       21.64      2.65 o 
 -17   1  23        8.22        7.21      1.36 o 
 -16   1  23       14.23       10.80      1.22 o 
 -15   1  23       38.22       36.17      2.65 o 
 -14   1  23        0.44        0.14      0.88 o 
 -13   1  23       10.73        7.59      1.73 o 
 -12   1  23        2.03        1.54      1.02 o 
 -11   1  23        0.17       -0.10      1.24 o 
 -10   1  23        6.01        6.11      1.93 o 
  -9   1  23       57.57       60.72      5.93 o 
  -8   1  23       87.57       97.22      9.78 o 
  -7   1  23       27.50       27.16      2.31 o 
  -6   1  23        3.83        2.78      1.26 o 
  -5   1  23        2.33        2.67      1.04 o 
  -4   1  23       18.69       25.08      1.81 o 
  -3   1  23        1.33        2.88      1.46 o 
  -2   1  23        5.01        6.19      1.30 o 
  -1   1  23        3.57        3.49      1.56 o 
   0   1  23        1.31        1.97      1.53 o 
   1   1  23        0.98        1.14      1.55 o 
 -15   2  23        0.94        1.40      1.07 o 
 -14   2  23        0.59        0.59      1.00 o 
 -13   2  23        0.10        0.82      1.12 o 
 -12   2  23      119.55      175.75      5.96 o 
 -11   2  23        8.43        8.64      1.33 o 
 -10   2  23       53.42       47.34      2.99 o 
  -9   2  23       31.73       38.66      2.05 o 
  -8   2  23        0.94        0.97      1.07 o 
  -7   2  23       15.94       18.79      3.49 o 
  -6   2  23        1.18        2.31      1.20 o 
  -5   2  23        2.65        2.75      1.22 o 
  -4   2  23       66.01       78.31      4.23 o 
  -3   2  23       13.16       15.72      1.63 o 
  -2   2  23       35.97       37.13      1.82 o 
  -1   2  23        0.43       -0.80      1.49 o 
   0   2  23       36.45       38.14      2.04 o 
 -11   3  23        9.91       11.98      1.71 o 
 -10   3  23        2.64        3.82      1.48 o 
  -9   3  23       22.04       29.69      1.94 o 
  -8   3  23        7.82        7.28      1.48 o 
  -7   3  23        0.24        1.58      1.35 o 
  -6   3  23        0.44        0.36      1.42 o 
  -5   3  23        0.00        1.73      1.56 o 
 -16   0  24       26.93       23.15      2.07 o 
 -14   0  24       67.10       67.13      3.01 o 
 -12   0  24       58.51       51.72      2.56 o 
 -10   0  24       94.94       90.42      3.63 o 
  -8   0  24        3.41        2.34      1.54 o 
  -6   0  24      118.50      127.69      5.28 o 
  -4   0  24        3.21        1.99      1.55 o 
  -2   0  24       22.22       22.09      2.60 o 
   0   0  24       33.19       38.34      3.14 o 
 -16   1  24        7.43        4.82      1.03 o 
 -15   1  24       10.11        7.70      1.55 o 
 -14   1  24       16.98       14.35      1.34 o 
 -13   1  24       21.03       19.80      2.61 o 
 -12   1  24       34.39       33.37      1.87 o 
 -11   1  24        1.99        2.05      1.14 o 
 -10   1  24        4.63        5.53      1.04 o 
  -9   1  24        3.41        3.09      1.06 o 
  -8   1  24      101.76       96.52      3.76 o 
  -7   1  24        1.92        2.07      1.35 o 
  -6   1  24       25.69       21.68      2.29 o 
  -5   1  24       15.84       17.04      1.80 o 
  -4   1  24       17.44       18.32      1.41 o 
  -3   1  24       10.97       12.57      1.40 o 
  -2   1  24        0.00        0.49      1.30 o 
  -1   1  24        8.60       10.60      1.71 o 
 -14   2  24        7.92        8.17      1.47 o 
 -13   2  24        0.39        0.52      1.55 o 
 -12   2  24        1.16        0.19      1.18 o 
 -11   2  24       17.78       17.44      6.53 o 
 -10   2  24       73.70       97.04      2.84 o 
  -9   2  24        0.02        0.14      1.22 o 
  -8   2  24        0.01        0.30      1.16 o 
  -7   2  24       17.94       21.86      2.18 o 
  -6   2  24       10.75       11.01      1.57 o 
  -5   2  24       66.15       72.19      3.98 o 
  -4   2  24       12.44       16.04      2.03 o 
  -3   2  24       11.84       14.19      1.51 o 
 -15   0  25        0.89        0.90      1.48 o 
 -13   0  25        0.06       -0.42      1.14 o 
  -9   0  25       50.28       40.26      3.08 o 
  -7   0  25        2.65        2.70      1.59 o 
  -5   0  25       89.14       86.48      4.10 o 
  -3   0  25        1.00        0.47      2.26 o 
 -14   1  25       40.19       39.62      1.73 o 
 -13   1  25       61.59       65.88      4.17 o 
 -12   1  25        2.15        2.25      1.24 o 
 -11   1  25       22.28       23.07      4.13 o 
 -10   1  25       12.76       14.12      1.23 o 
  -9   1  25       25.02       30.97      3.25 o 
  -8   1  25       17.05       24.42     10.21 o 
  -7   1  25        0.68        0.66      1.52 o 
  -6   1  25       76.27       94.94      3.44 o 
  -5   1  25       11.74       13.36      2.53 o 
  -4   1  25        3.21        4.36      1.38 o 
  -3   1  25       32.31       38.12      2.23 o 
 -10   2  25       18.34       25.17      1.93 o 
  -9   2  25        4.98        6.28      1.38 o 
  -8   2  25        0.55        0.18      1.58 o 
  -7   2  25        0.06       -0.90      1.83 o 
 -12   0  26        8.68        7.17      1.54 o 
 -10   0  26        0.00       -1.13      2.34 o 
  -8   0  26        4.77        5.02      2.07 o 
  -6   0  26        2.15        3.71      1.59 o 
 -11   1  26        2.62        2.13      1.05 o 
 -10   1  26        0.24       -0.49      1.31 o 
  -9   1  26        2.13        3.24      1.78 o 
  -8   1  26        2.43        3.29      2.10 o 
  -7   1  26       21.18       25.15      2.84 o 
                                                 
